# Supplementary material for: Deciphering the role of the lncRNA TRIBAL in hepatocyte models
Source: PLoS One. 2025 Sep 2;20(9):e0322975. doi: 10.1371/journal.pone.0322975 (PMC12404505; doi:10.1371/journal.pone.0322975)
Supplement: S1 Table — GSEA of hepatocytes treated with TRIBAL ASO2 vs CTLASO. 27947 Entrez gene IDs were submitted to the analysis, of which 14221 IDs were annotated to Gene Ontology (Biological noRedundant) categories and were used for the enrichment analysis. The top 200 hits are shown, arranged incrementally by normalized enrichment. Terms in bold are shared with HepaRG cells. FDR, false-discovery rate. Size: number of Entrez IDs populating the geneSet. LeadingEdge_Num: Number of leading-edge IDs (number of IDs that contributed the most to the enrichment). LeadingEdge_Entrez ID. NCBI Entrez gene IDs populating the LeadingEdge. (XLSX) [file pone.0322975.s013.xlsx]

## Sheet: S1
S1 Table. GSEA of TRIBAL-suppressed Hepatocytes. GSEA of hepatocytes treated with ASO vs CTLASO. 27947 Entrez gene IDs were submitted to the analysis, of which 14221 IDs were annotated to Gene Ontology (Biological noRedundant) categories and were used for the enrichment analysis. The top 200 hits are shown, arranged incrementally by normalized enrichment. Terms in bold are shared with HepaRG cell…
geneSet	description	EnrichmentScore	NormalizedEnrichmentScore	pValue	FDR	size	LeadingEdge_Num	LeadingEdge_Entrez ID
GO:0044282	small molecule catabolic process	-0.614197	-4.10678	0	0	355	155	27349;37;38;5230;23475;2746;10858;5825;9673;2530;2747;3032;572;144193;6799;10005;64087;197257;80896;10327;5226;200316;3176;34;5826;8942;112817;23576;254013;493;128;1579;2524;587;2109;51071;89874;197322;2108;1036;26063;2166;64902;84750;122970;55556;66002;1892;23417;113675;5444;1666;1757;27034;5095;2653;3425;11164;2184;1962;5211;51733;4835;54677;208;55862;9942;56898;57834;30;4357;2098;1629;593;5116…	-
GO:1901616	organic hydroxy compound catabolic process	-0.818304	-3.91845	0	0	53	17	8630;57016;4051;26007;8529;4129;6822;54363;6783;219;79644;51302;2710;1593;127;1576;1581	-
GO:0006720	isoprenoid metabolic process	-0.674116	-3.83511	0	0	121	41	51109;29929;1565;57107;128;4597;5919;2224;55825;4598;79053;4035;4036;224;5264;231;1109;1956;22845;8630;57016;441282;5959;59342;27235;3158;199857;27429;64577;79644;285440;4047;1571;8608;130;1558;125;127;126;124;1576	-
GO:0006066	alcohol metabolic process	-0.563377	-3.66917	0	0	345	137	10162;134429;3069;10654;1609;114876;3631;51447;80271;6817;54982;20;23541;6609;6697;2232;22937;57171;6647;8912;3417;1577;284161;56848;1080;2222;5563;6721;37;9526;10858;79178;50;1559;120227;338;1717;6799;1727;91869;79796;8613;10682;50814;10327;2055;10948;90809;51109;29929;1565;6309;128;1595;351;1719;84869;158219;2852;4597;283871;145264;23236;2539;9420;8574;2224;5444;2330;55825;340485;2230;9677;8410…	-
GO:0006631	fatty acid metabolic process	-0.553202	-3.64028	0	0	375	145	3028;55198;948;873;54988;5191;83401;1622;22937;8605;55258;23659;718;1632;8816;22933;158584;8879;219970;5563;283927;10994;113612;27349;37;64410;2879;38;8560;2876;9444;65985;5825;283985;1559;3032;11332;10005;5743;51102;34;1565;5826;254013;128;1579;84869;2109;284541;2944;79746;197322;2108;26063;2166;2678;122970;51099;66002;1892;23417;9200;1666;5095;55825;9611;54898;1962;284273;27329;54677;208;55862;…	-
GO:0016042	lipid catabolic process	-0.540583	-3.62553	0	0	327	115	5191;6609;5580;8605;3073;23659;1632;22933;3417;158584;284161;8879;219970;283927;10908;63874;10994;22876;27349;37;38;5051;10858;5825;11145;3032;338;2517;11332;10005;5333;5338;6696;34;5826;254013;1579;64784;2109;23236;2108;79887;26063;2166;51099;66002;1892;23417;81579;2581;5919;7920;1666;5095;340485;1962;27329;54677;208;55862;56898;285148;30;35;5264;2717;26090;129807;11057;8630;57016;8647;3295;4758…	-
GO:0120254	olefinic compound metabolic process	-0.609747	-3.5858	0	0	150	30	57834;30;1549;231;1109;80142;1548;9563;26090;8630;2938;57016;441282;5959;4051;8529;2053;2052;1601;64577;6716;1571;8608;130;1558;125;127;126;124;1576	-
GO:0030258	lipid modification	-0.577941	-3.56197	0	0	189	66	10994;22876;27349;37;64410;38;57674;5825;3032;10005;8613;51763;90809;34;55529;5826;254013;128;2109;5728;284541;2108;26063;1892;23417;8898;1666;1962;9896;54677;208;55862;56898;30;35;5264;55343;154141;4534;8647;3295;1384;26061;84129;8310;55750;1376;8529;116285;2053;9110;2110;54363;3712;54886;8776;285440;8309;2629;2329;1571;1558;80724;2326;127;1576	-
GO:0016053	organic acid biosynthetic process	-0.544692	-3.52341	0	0	313	107	4522;5563;10994;27349;37;64410;2879;4548;8560;114880;2746;9444;200895;10858;5825;283985;26031;1559;2628;2747;51074;11332;10005;5743;51102;10327;23743;1565;8942;112817;493;1579;1719;587;84869;7390;1491;91227;284541;92086;2944;197322;1036;9420;1582;26063;2678;64902;122970;23417;9200;113675;29940;55825;54898;84105;51733;57834;5092;672;231;25902;972;1109;80142;2948;2593;11057;29108;8647;5629;27165;91…	-
GO:0042445	hormone metabolic process	-0.533624	-3.32497	0	0.000131246	225	42	3077;231;3249;1109;9563;6567;83539;8630;706;57016;2690;441282;10404;5959;3295;59342;56605;117247;9060;4311;590;6822;51478;7923;6783;1363;5046;1733;1601;64577;1428;6716;79644;8608;130;1497;1558;125;127;126;124;1576	-
GO:0006520	amino acid metabolic process	-0.5172	-3.30133	0	0.000119315	280	131	22928;152926;1503;284716;267012;549;570;80150;3028;55278;55699;440;384;10352;55258;51078;5053;55256;5471;64116;4522;113451;833;10994;38;4548;2746;200895;9673;2747;144193;51074;95;64087;124454;51520;3172;2618;2058;23395;23743;3176;5198;64122;84680;8942;112817;23576;493;670;1719;25973;587;2109;1491;89874;2108;1036;2678;64902;55556;1892;113675;5917;1757;27034;5095;2653;2184;389434;84105;51733;51067;…	-
GO:0008202	steroid metabolic process	-0.506766	-3.26046	0	0.000109372	305	120	10162;134429;3069;10654;1609;570;7364;114876;3028;6817;5469;54982;873;20;23541;6609;2232;22937;54490;6647;8912;1577;8879;11161;2264;1080;2222;5563;6721;37;114880;10858;5825;26031;6097;1559;120227;338;7363;8856;1717;6799;10005;1727;10682;50814;2055;7365;6696;10948;90809;1565;6309;1595;351;158219;10826;4597;145264;2539;866;9420;1582;79799;7366;2224;5444;2330;2230;7367;2235;4598;5641;29881;27329;671…	-
GO:1901617	organic hydroxy compound biosynthetic process	-0.52034	-3.25892	0	0.000100959	236	90	10162;134429;5360;10654;1609;570;8566;10755;114876;51447;3028;80271;20;23541;7220;6697;22937;5053;6647;8912;11161;2264;56848;1080;2222;5563;6721;114880;10858;5825;26031;120227;338;1717;10005;1727;10682;50814;6309;126321;1595;1719;10826;2852;4597;283871;2539;9420;1582;2224;340485;9677;84105;4598;29881;6713;5092;3613;23682;1109;9563;55163;5860;8647;9365;5629;51706;1610;51700;1652;3158;5336;55331;51…	-
GO:0019748	secondary metabolic process	-0.676674	-3.14253	0	0.000937473	55	19	57412;10327;1565;126321;84869;8574;29104;56898;1549;23682;231;1109;1548;57016;130013;1652;1497;2326;1576	-
GO:0006790	sulfur compound metabolic process	-0.481577	-3.08954	0	0.00139996	295	118	9394;10654;570;6482;8803;8801;191;6817;64132;4669;54988;83401;64780;9653;3073;55256;8459;4522;283927;2395;38;4548;84836;3141;80224;3340;79178;126792;2137;2990;388962;51074;11332;6799;10005;64428;8884;10327;8509;23743;11041;6576;84188;5162;10855;9061;1491;91227;4597;92086;23474;2944;197322;2131;1036;2132;2678;122970;23417;9200;22;166012;29940;3425;54898;4598;138050;5167;686;23305;27232;4357;27010;…	-
GO:0042180	cellular ketone metabolic process	-0.509046	-3.08867	0	0.00131246	208	52	2531;57107;8942;254013;493;90956;84869;8574;66002;23417;10229;9611;51805;4835;208;57834;84274;672;51166;231;972;1109;5163;84883;9563;29914;8630;57016;8647;5629;125061;5165;9104;27235;51004;8529;130013;10295;8564;1066;23038;1601;64577;6716;3029;2819;5164;2329;51085;2326;127;1581	-
GO:0036314	response to sterol	-0.732902	-3.08094	0	0.00123526	32	4	2155;1066;2822;1581	-
GO:0042537	benzene-containing compound metabolic process	-0.779453	-3.02455	0	0.00240618	24	15	8942;2944;2184;30;51166;2948;125061;116285;2053;23498;2947;8564;64577;6716;1571	-
GO:0055088	lipid homeostasis	-0.520368	-3.0212	0	0.00234862	151	30	29881;27329;27346;64240;29099;1050;706;9481;8647;55004;2494;80339;29095;84647;8310;116285;2053;53345;23461;57678;1066;339221;123876;2646;8309;6296;51302;116238;51085;1581	-
GO:0006766	vitamin metabolic process	-0.533921	-2.99353	0	0.00321553	110	40	4548;200895;3141;79178;120227;2677;8884;10327;5826;284439;1719;66002;4837;5641;6573;29881;4036;686;57834;27010;231;81693;2356;84883;55163;25974;29914;80704;8875;7274;9104;51293;8529;8034;56922;171425;326625;1593;9963;1576	-
GO:0006081	cellular aldehyde metabolic process	-0.579443	-2.95846	0	0.00481236	70	25	10327;223;51109;112817;128;6120;64902;8574;6888;9380;2098;224;229;55163;26007;501;132158;1601;64577;3029;189;3418;81888;1468;127	-
GO:0033865	nucleoside bisphosphate metabolic process	-0.531789	-2.90878	0.00170358	0.00775545	115	55	10654;570;8803;8801;6817;54988;83401;8459;283927;38;84836;11332;6799;10005;64087;53354;6576;60490;84188;5162;9061;4597;197322;122970;23417;9200;54898;4598;5167;54677;23305;51166;5163;3295;5165;10965;641371;55902;9060;4594;116285;254552;3158;6822;57678;6783;5538;123876;348158;6296;5164;134526;10249;79877;2182	-
GO:0010257	NADH dehydrogenase complex assembly	-0.609369	-2.82066	0.00166945	0.0165484	56	39	4707;4725;4695;4720;4694;4696;4712;4717;126328;4708;4722;4724;4714;51295;54539;84233;57226;80224;4716;55101;55572;55744;5018;6901;4715;617;55471;4698;55863;4705;4713;25880;374291;51103;91942;284184;51079;28976;25915	-
GO:0006575	cellular modified amino acid metabolic process	-0.495188	-2.80976	0	0.0169526	128	54	5469;114882;53919;23659;8836;113235;4522;4548;200895;2628;87769;223;2618;23743;34;284439;112817;1719;1036;64902;7920;1757;8424;389434;6573;81490;54677;27232;3249;25902;2356;154141;26090;2593;6567;10404;8875;55217;1384;55349;1376;8034;117247;501;6822;2346;8659;1733;1428;10841;256987;189;51365;1497	-
GO:0043648	dicarboxylic acid metabolic process	-0.518993	-2.77066	0	0.0208944	92	41	113235;4522;23475;2746;200895;728294;4191;2747;144193;10005;8942;112817;1719;197322;79944;2678;122970;9380;6573;6389;51166;5264;25902;2356;7915;443;1291;4199;27165;130013;435;23498;8564;10840;8659;56954;10841;3418;5106;5832;58510	-
GO:0019693	ribose phosphate metabolic process	-0.416017	-2.75348	0	0.0224128	444	186	8671;341392;51341;10606;3156;4694;4696;55669;168537;498;513;10476;4712;50808;5213;5315;8460;4717;5208;539;5151;126328;5631;2984;1503;4708;4722;80201;10654;30833;4724;55753;570;4714;8803;8801;5141;6817;7040;790955;54539;54988;8573;83401;521;5566;256281;8459;368;5471;55526;6392;51292;1723;56848;10201;93974;4522;5563;283927;6391;29922;38;84836;5230;9605;4723;572;7372;79873;318;11332;4716;57521;6799;…	-
GO:0033013	tetrapyrrole metabolic process	-0.570614	-2.73653	0	0.0234785	57	36	3263;4779;166785;27102;3162;51522;1244;259;7389;8803;10857;1352;28982;93974;113235;2395;3163;4548;645;5498;6536;1355;5826;7390;22;4891;2235;56898;28234;81693;25974;706;644;10058;171425;326625	-
GO:0062012	regulation of small molecule metabolic process	-0.427057	-2.73235	0	0.0232493	300	90	8445;20;23541;7157;2641;22937;5566;6647;8816;22933;343035;23408;2264;56848;93974;5563;90673;3487;6721;37;64410;6097;338;572;57521;339123;6714;5743;5027;6901;51024;34;254013;493;351;55657;90956;158219;2852;283871;145264;11182;23417;4837;2330;64223;9611;2203;51805;208;27232;672;3481;28964;229;972;5163;144811;9563;2875;706;8473;8647;57486;5629;4199;5165;9104;51293;130013;10295;2053;4485;1066;23038;1…	-
GO:0072524	pyridine-containing compound metabolic process	-0.462229	-2.702	0	0.0260682	165	65	54981;23098;80201;55753;8566;1728;952;7157;5566;3417;55526;349565;27231;5563;5230;23475;4191;57521;339123;5027;5226;5634;5236;8942;351;6120;51071;2539;11182;6888;4837;554235;2821;2330;64223;9611;5211;2203;128240;9540;28964;229;9563;55163;8473;2584;5214;1291;133686;125061;4199;23530;25796;130013;23498;8564;10840;3479;2819;3418;5106;5313;230;51085;2326	-
GO:0140053	mitochondrial gene expression	-0.454684	-2.70121	0	0.0253305	156	105	283459;29088;4701;55149;54802;64963;65008;10240;118487;55052;64960;64975;28998;51116;55173;26024;64216;3396;64949;57038;64965;219402;54998;64983;124995;51253;9801;51023;51650;10884;54938;60528;51258;219927;57505;78988;80324;64969;51649;55006;51073;51106;285367;54148;26164;3028;55278;55699;87178;65080;10352;51263;55168;79828;57570;84769;79736;64863;7978;63899;7818;51081;122704;9617;6182;64976;8427…	-
GO:0009410	response to xenobiotic stimulus	-0.396279	-2.70098	0	0.0245557	409	129	1573;1019;1244;8321;1503;2946;19;4862;4176;55315;7364;1728;5141;6817;873;952;20;7157;2940;6609;4646;123;54490;6647;368;1577;5727;3485;2939;811;3357;4609;5563;10555;113612;2876;9343;10858;5825;221357;9647;5608;6097;1559;120227;218;7372;8856;57521;6799;3690;6714;57412;5743;5027;3172;7098;10060;983;5198;1565;10257;670;2944;2355;2768;7366;66002;4837;6506;2330;2941;2030;340485;6580;7367;2235;4982;2203…	-
GO:0019216	regulation of lipid metabolic process	-0.420617	-2.68831	0	0.0252239	294	79	20;23541;585;22937;5580;718;6647;8816;22933;3417;2264;56848;3357;6721;37;51280;64410;57674;339559;8721;2147;6097;338;57521;9975;23410;5743;3172;6901;131118;254013;64784;158219;2852;145264;51099;23417;8898;5919;2330;5154;64223;9611;27329;7069;208;672;23682;972;5163;9563;706;114294;8473;8647;5629;5165;29095;9104;6653;2053;5336;53345;9110;1066;23038;339221;1601;2874;8776;79888;5164;2329;2822;51085;2…	-
GO:0005996	monosaccharide metabolic process	-0.423711	-2.68577	0	0.0246584	248	82	90673;3487;2542;5230;145173;2530;4191;6097;572;2517;23324;25948;7355;6714;10327;5226;4125;34;6576;5236;5290;5162;55657;2524;283871;145264;2539;84750;80146;23417;4837;2821;29940;3425;11164;283209;5211;2203;208;9942;27232;3481;115209;231;229;5163;9563;130589;2875;8473;2584;5214;57486;2585;8790;26007;5165;9104;55276;10295;5373;4351;282969;8402;4485;100131187;92579;23038;132158;3795;3479;55277;2646;2…	-
GO:1901136	carbohydrate derivative catabolic process	-0.412819	-2.59624	0	0.0331976	259	91	80201;30833;55753;8803;8801;5141;7040;4669;6609;5580;3073;5566;1854;55526;5563;283927;4121;8372;11253;38;5230;93611;2990;79873;2517;11332;57521;1471;339123;80896;5027;3251;200316;1116;56952;5236;112817;10855;252969;351;957;51071;11182;126433;23417;2581;2821;3425;64223;9611;5211;51733;2203;138050;26232;28964;1486;229;2717;129807;3373;2799;100;81602;8473;7498;2584;5214;1291;55577;79661;4758;10007;1…	-
GO:0015711	organic anion transport	-0.37783	-2.56049	0	0.0361489	427	98	84062;5825;7504;9057;9673;5608;29988;6536;118980;7355;5244;606495;5025;5743;5027;8884;293;2055;6529;2058;51024;6576;5826;126321;284439;10227;10257;9122;1579;55244;89874;119559;83733;28232;11182;51006;81579;6506;79085;6580;206358;6573;8501;54677;208;10559;4036;81031;6519;84068;28234;56606;1109;94097;283600;6567;8714;387601;320;151258;961;6568;8647;9194;366;51706;6812;51700;84647;1376;8529;8034;117…	-
GO:0046434	organophosphate catabolic process	-0.422988	-2.55294	0	0.0358375	224	90	5213;1267;5315;50640;5208;5151;55512;9588;344;8398;23098;80201;30833;55753;8803;133121;8801;5141;6609;5580;8605;23659;5566;1854;3417;55526;284161;5563;283927;10908;22876;38;5230;79873;11332;57521;339123;5338;5027;3251;56952;5236;252969;351;2272;957;51071;23236;79887;11182;23417;5444;7920;2821;11164;64223;9611;5211;51733;2203;27329;5167;28964;229;26090;100;8473;7498;2584;5169;5214;1291;79661;25455…	-
GO:0009141	nucleoside triphosphate metabolic process	-0.404986	-2.53811	0	0.0366425	241	131	79631;10165;221937;516;5465;2645;523;57673;63979;267020;7167;441531;8850;5207;517;669;205;402;405;515;26289;51715;3643;83440;203;4707;4725;3704;1716;2475;6390;4695;4720;4967;8671;51341;4694;4696;55669;168537;498;513;10476;4712;50808;5213;5315;4717;5208;539;126328;1503;4708;4722;80201;4724;55753;4714;7040;790955;54539;521;5566;1854;368;55526;6392;56848;10201;93974;5563;6391;29922;5230;9605;4723;57…	-
GO:1901657	glycosyl compound metabolic process	-0.483181	-2.5067	0.00343643	0.0392357	76	32	7084;441250;200895;28992;2990;2517;3251;10327;200316;56952;1841;84869;51071;8574;221443;1635;51733;353;27232;231;1109;2717;100;81602;57016;7498;55276;60489;1806;10591;4668;2629	-
GO:0015849	organic acid transport	-0.376366	-2.47034	0	0.0426045	340	74	84062;5825;7504;9057;9673;5608;6536;118980;5244;5025;5743;5027;8884;2055;6529;2058;51024;6576;5826;126321;10257;9122;1579;55244;89874;119559;83733;28232;81579;6506;6580;206358;6573;8501;54677;208;4036;6519;84068;28234;1109;94097;6567;8714;320;151258;8647;9194;366;6812;84647;1376;8529;117247;153129;8402;201232;8564;1066;6554;387700;145389;18;120103;256987;189;114571;10991;26503;1468;1497;10864;996…	-
GO:1901293	nucleoside phosphate biosynthetic process	-0.391661	-2.44422	0	0.0446237	264	109	93100;9497;83594;10606;4694;4696;498;513;10476;4712;50808;4717;539;126328;5631;2984;1503;4708;54981;4722;4724;4714;7040;790955;54539;80308;83401;521;1854;343035;5471;6392;349565;1723;27231;56848;10201;4522;6391;7084;29922;38;23475;9605;4723;7372;318;11332;4716;5635;3251;5636;6901;2618;2982;5634;5198;53354;6576;4731;60490;8942;5162;1841;9061;4832;4715;197322;83549;23417;4837;9200;554235;4698;1635;…	-
GO:0072522	purine-containing compound biosynthetic process	-0.393809	-2.44048	0	0.0439515	237	101	84875;4695;4720;93100;9497;83594;10606;4694;4696;498;513;10476;4712;50808;4717;539;126328;5631;2984;4708;54981;4722;4724;4714;7040;790955;54539;83401;521;343035;5471;6392;349565;27231;56848;10201;4522;6391;29922;38;23475;9605;4723;318;11332;4716;5635;3251;5636;6901;2618;2982;5634;5198;53354;6576;56952;4731;60490;8942;5162;9061;4832;4715;197322;23417;4837;9200;554235;4698;54898;4726;6389;353;4705;…	-
GO:1901568	fatty acid derivative metabolic process	-0.485201	-2.40384	0.014658	0.0478736	69	28	283927;38;65985;11332;6576;84188;1579;91227;92086;197322;79611;2678;66002;9200;7920;55825;54898;23305;224;3155;3295;4051;8529;254552;3158;5538;123876;2182	-
GO:0072527	pyrimidine-containing compound metabolic process	-0.460618	-2.39832	0.00853242	0.0474928	79	43	978;54790;10570;26289;164668;51727;2475;4913;9497;27350;50808;5631;1503;30833;1854;1723;10201;7084;29922;200895;79178;7372;200316;1841;252969;4832;957;83549;1635;51733;27010;1808;56474;81602;5169;79661;80704;4329;60489;1806;4968;23583;1807	-
GO:0006644	phospholipid metabolic process	-0.369053	-2.37754	0	0.0490085	359	140	21;114884;3632;3030;9791;30849;824;9517;3422;94103;50640;5319;55512;56895;9588;5331;8835;344;10390;10423;8398;10162;55151;80235;10654;1609;132001;133121;3631;51447;129303;5159;80271;114882;20;93183;6609;1622;5580;8605;57171;23659;3417;284161;10026;56848;2222;253558;3357;10555;10908;63874;22876;80055;2879;54872;55500;11145;9488;55326;54675;5333;8613;5338;51763;6901;131118;93210;2055;126969;90809;5…	-
GO:0009636	response to toxic substance	-0.380632	-2.37551	0	0.0481819	232	92	55937;27244;79849;4025;2878;493869;581;25824;2671;3747;5445;140809;64359;5052;79813;127700;2880;348;257202;4258;445;1267;55829;9429;4155;2984;9588;2946;5174;84817;1728;948;5446;540;6647;64116;2879;2876;7782;4494;6415;54996;5743;10549;10327;6529;94241;983;51109;9131;2882;128;55244;670;1719;2176;2944;7001;5444;2235;9973;6335;84293;373156;4357;2098;84883;29914;2938;57016;1291;2954;7274;10314;23530;1…	-
GO:0042558	pteridine-containing compound metabolic process	-0.564155	-2.37027	0.00666667	0.0477622	31	16	6697;8836;113235;4522;4548;200895;2618;1719;84105;6573;5092;25902;2356;5860;2346;10841	-
GO:0007039	protein catabolic process in the vacuole	-0.647431	-2.36282	0.00675676	0.0475279	21	14	23400;55353;256471;63910;975;23230;1200;79589;3920;4035;4036;84317;10312;2629	-
GO:0006879	intracellular iron ion homeostasis	-0.465923	-2.36225	0.00361011	0.0465377	68	36	23479;537;3263;341208;9114;3162;23400;286133;220002;23516;6717;1534;4669;28982;79689;6647;64116;4609;113235;2395;388962;7036;391059;22;30061;261729;4891;56898;79901;51027;84317;3077;148738;7037;48;10058	-
GO:0032963	collagen metabolic process	-0.438697	-2.34947	0.00679117	0.0474629	99	24	23371;4327;55512;8751;1508;4322;64066;7040;4669;4317;162427;2147;1471;79137;5027;4323;871;2355;1520;5345;1291;64175;5184;1581	-
GO:0051180	vitamin transport	-0.493777	-2.33146	0.00974026	0.0485086	51	21	6517;113235;6514;29988;8884;6948;5826;55244;11182;6580;6573;29881;4036;81031;173;81693;80704;7274;51293;84925;9963	-
GO:0043467	regulation of generation of precursor metabolites and energy	-0.414667	-2.32788	0.00173913	0.0479692	129	68	5465;11315;2645;538;89801;8850;5207;4697;29103;205;402;405;4843;8660;3643;163702;23178;2475;23479;8671;51341;55829;23596;1346;3454;3588;664;8445;7157;87178;5566;55847;1347;56848;3516;5563;90673;79660;84275;51523;57521;339123;5027;51763;983;5290;254013;351;11182;10131;79085;64223;9611;5507;2203;5167;208;3481;28964;229;9167;8473;3795;3479;2819;2642;84300;51085	-
GO:0046486	glycerolipid metabolic process	-0.348901	-2.29536	0	0.0509336	373	135	21;348;114884;3632;11343;3030;9791;30849;824;13;3638;50640;5319;56895;9588;5331;8835;344;10390;10423;8398;10162;80235;1609;132001;133121;3631;51447;129303;5159;80271;114882;4547;93183;1622;8605;23659;718;284161;10026;253558;3357;10555;10908;63874;22876;80055;2876;54872;55500;11145;5781;338;9488;55326;54675;5333;5338;51763;6901;131118;93210;126969;90809;55529;55650;5290;65258;84188;93492;10400;274…	-
GO:0006399	tRNA metabolic process	-0.38818	-2.29397	0	0.0501707	189	84	23536;90353;285381;56986;79042;54938;80745;60528;2975;54901;23404;54920;57505;6894;80324;3376;283989;134637;55006;9836;55253;2972;51091;3028;55278;55699;87178;10248;10352;4234;55621;79828;57570;11128;283742;152992;54482;63899;80746;833;10978;441250;55644;63892;27037;126789;91801;144233;54859;124454;131965;51520;54931;2058;23395;51504;25973;9692;10785;81605;26995;55718;5917;64172;26610;51067;5441;…	-
GO:0048193	Golgi vesicle transport	-0.356261	-2.28628	0	0.0503839	284	116	10228;30845;83696;9905;164;10133;54832;59349;150786;10134;54520;57222;9632;1445;25923;80006;10945;738;27032;57533;3638;9581;23041;58485;1785;338382;51125;29097;3916;50999;55850;84984;22937;6892;84364;51226;64764;84272;375056;4430;26088;583;10016;63932;10972;23062;54732;80055;9463;1453;22872;128637;8906;11079;150684;8934;4644;51560;10897;9117;2803;553115;10079;9183;8613;8677;23230;120892;8943;5751…	-
GO:1901264	carbohydrate derivative transport	-0.439894	-2.28589	0.0066778	0.0494917	84	44	6523;10928;11046;3929;29957;284427;6524;51228;5660;57864;80131;84725;85019;5360;55315;3177;63910;222962;368;51296;121260;2542;7355;91869;293;284439;10257;51006;2030;79085;6573;10559;84068;55343;283600;8714;961;8034;2705;83985;92579;56172;10237;9154	-
GO:0042440	pigment metabolic process	-0.454477	-2.28184	0.00169779	0.0492173	71	33	3162;51522;23596;1244;259;7389;10755;10857;7220;1352;28982;93974;113235;2395;3163;645;5498;4935;6536;1355;126321;7390;22;4891;2235;56898;23682;28234;706;644;1652;10058;1497	-
GO:0006090	pyruvate metabolic process	-0.413489	-2.27379	0.00862069	0.0495742	115	31	57521;339123;5027;5236;112817;5162;351;11182;2821;64223;9611;5211;81889;2203;28964;229;5163;8473;2584;5214;1291;4199;5165;63826;3479;2819;5164;5106;5313;230;51085	-
GO:0006109	regulation of carbohydrate metabolic process	-0.383893	-2.26424	0	0.0501225	171	53	7040;8445;7157;2641;5566;5563;90673;3487;79660;6097;572;57521;339123;6714;5027;160;51763;34;351;55657;2852;283871;145264;11182;23417;4837;64223;9611;5507;2203;5167;208;27232;3481;28964;229;5163;2875;8473;57486;5165;9104;10295;4485;3795;3479;2646;2819;5164;2642;3486;2822;51085	-
GO:0000041	transition metal ion transport	-0.416589	-2.2501	0.00904159	0.0514529	98	50	23479;3263;341208;6505;27173;27032;55858;286133;81615;81894;10463;6947;148867;283375;1785;23516;28982;540;79689;64116;113235;2395;7782;9843;8943;6948;29985;3273;7036;55676;5818;51312;57192;392;22;91252;30061;261729;4891;79901;3077;55652;475;7037;55240;201266;4241;10058;55532;283537	-
GO:0097305	response to alcohol	-0.359218	-2.24481	0	0.0512079	246	35	641;94241;983;9131;1365;23514;1036;2539;1582;2230;2235;2203;2;672;10013;5737;54762;9563;9400;706;8647;6480;4129;3158;2155;847;1066;6554;4968;55929;18;2822;130;2263;1581	-
GO:0015980	energy derivation by oxidation of organic compounds	-0.348358	-2.2418	0	0.0508848	308	154	1544;205327;29103;2997;205;402;4843;515;8660;266977;3643;56181;130752;4707;4725;163702;1716;2548;1349;23178;2475;23479;6390;1351;4695;79751;4720;10873;4967;1537;4694;4696;498;513;10476;440567;4712;5213;55829;5257;2631;4717;539;126328;90624;2271;23596;1346;4708;27089;4722;4724;55753;3454;3588;4714;664;8803;10514;8801;9927;790955;8445;54539;7157;87178;1352;2647;521;3417;55847;55526;6392;1347;79736;…	-
GO:0016052	carbohydrate catabolic process	-0.388302	-2.22831	0	0.0521174	154	50	8972;79660;5230;2530;572;57521;339123;23324;5027;5226;4125;5236;351;2524;51071;84750;55556;11182;2821;3425;11164;64223;9611;5211;2203;5836;9942;28964;1486;229;129807;130589;8473;178;2584;5214;1291;4758;26007;55276;132158;3479;4668;2819;5313;2592;2710;414328;230;51085	-
GO:0007005	mitochondrion organization	-0.334182	-2.22747	0	0.0513527	454	222	3954;538;54949;647087;10449;10935;2017;26073;55626;55737;90427;25813;9001;9474;203245;26519;7249;283951;57001;6742;81892;84709;85300;10928;10981;5245;79017;79568;56181;4707;4725;80821;8878;57835;1525;5138;54463;54974;9026;8996;55288;581;10133;192111;4695;54832;219938;4720;54927;2189;26517;84895;4694;4696;55669;665;1678;513;4712;1267;91647;89839;23287;51537;23400;2631;4717;9361;10463;126328;90624;…	-
GO:0048009	insulin-like growth factor receptor signaling pathway	-0.477167	-2.2271	0.013986	0.0505913	50	21	2068;5605;3488;6654;3485;3482;3487;367;2067;5290;23236;3484;3481;5595;57462;130617;1291;2690;5607;3479;3486	-
GO:0010876	lipid localization	-0.325395	-2.2262	0	0.0498937	458	146	84725;21;348;4282;5947;10877;114884;29801;57488;6777;8600;738;9356;9429;50640;634;6579;116362;23130;338440;5319;53349;10999;57198;1244;57088;8273;344;19;10162;134429;3069;5360;79065;2867;57146;114876;347051;60526;948;157680;114882;20;4547;1622;53919;5580;8605;3073;123;718;83758;5727;346;1080;6721;57674;114880;5825;158747;5608;5781;26031;84162;338;9399;10079;5244;91869;3690;23460;286410;23230;5025…	-
GO:0009225	nucleotide-sugar metabolic process	-0.50927	-2.21198	0.0116861	0.0509474	36	14	91373;2530;55757;670;957;54187;80146;29925;10007;2135;5373;4351;2762;2592	-
GO:0009262	deoxyribonucleotide metabolic process	-0.493335	-2.1939	0.00510204	0.052151	39	12	1841;252969;51071;51733;100;7498;79661;1806;131870;4968;23583;1807	-
GO:0019692	deoxyribose phosphate metabolic process	-0.493335	-2.1939	0.00510204	0.052151	39	12	1841;252969;51071;51733;100;7498;79661;1806;131870;4968;23583;1807	-
GO:0009132	nucleoside diphosphate metabolic process	-0.391954	-2.17702	0.00711744	0.0539441	123	66	221937;5465;2645;7167;954;441531;8850;5207;669;377841;205;402;405;26289;3643;51727;83440;203;2475;6241;4967;8671;51341;50808;5213;5315;5208;80201;55753;8573;5566;55526;1723;5563;283927;5230;572;7372;79873;57521;339123;5027;5236;1740;1841;351;957;11182;2821;11164;64223;9611;5211;2203;28964;229;8473;2584;5214;1291;3479;955;2819;5313;230;51085	-
GO:0017004	cytochrome complex assembly	-0.498156	-2.1647	0.00803859	0.0548421	36	17	90624;790955;1352;116228;84275;84987;55744;51287;1355;440957;617;100131801;6341;389203;28958;6834;84300	-
GO:0006063	uronic acid metabolic process	-0.638031	-2.16071	0.00510204	0.0546982	15	14	10720;51181;6652;5581;7364;54490;7363;10327;7365;79799;7366;7367;9942;51084	-
GO:0009112	nucleobase metabolic process	-0.490545	-2.15426	0.00657895	0.0546859	37	18	5631;1503;2766;5471;51292;1723;7372;3251;2618;56952;353;1808;100;56474;7498;4329;1806;1807	-
GO:0016485	protein processing	-0.343523	-2.14648	0	0.0548357	232	91	619373;9159;114769;143458;283471;8996;842;28972;22900;63929;10159;1514;824;10531;922;4224;745;102;55486;26160;51107;839;9789;80150;2028;5054;4669;8772;1889;23478;60559;5566;8728;5727;9935;2266;2395;7092;1803;5230;91419;9512;55851;572;5664;4627;6714;841;120892;5027;83596;3428;4323;29100;8492;2678;63901;90701;5567;2734;5641;5648;1520;444;115209;3249;2158;649;148738;5345;4285;7850;8473;2160;26022;42…	-
GO:0043171	peptide catabolic process	-0.54114	-2.1404	0	0.0549992	22	10	2028;1889;290;51752;1200;64167;29953;10404;4311;1369	-
GO:0007031	peroxisome organization	-0.486545	-2.13159	0.00847458	0.0557359	36	25	51555;5830;65084;215;83752;54469;89866;5190;8800;5191;57506;5195;5825;8504;11145;10005;4591;9409;5192;51024;5826;5824;55670;8799;26061	-
GO:0000959	mitochondrial RNA metabolic process	-0.447154	-2.12715	0.00499168	0.0556587	50	27	54938;60528;201626;57505;80324;55006;51106;3028;87178;10352;79828;57570;79736;64863;7978;6182;84275;124454;54931;9692;51250;22868;51067;84881;10922;400916;55157	-
GO:0006749	glutathione metabolic process	-0.4525	-2.11125	0.00681431	0.0575949	50	31	6505;494143;2686;4258;9027;2953;2946;2940;26873;6647;3417;2939;2949;2876;221357;91227;92086;23474;2944;2539;2678;6506;2941;373156;2948;25974;2938;2954;2947;3029;1497	-
GO:0008213	protein alkylation	-0.453949	-2.1006	0.0151007	0.058455	58	28	84148;6628;51451;56341;151194;56950;79813;3276;221143;26053;92342;2641;283742;25895;10445;55170;51504;399818;254013;55471;29104;79091;8473;55683;196483;3275;134145;65990	-
GO:1903317	regulation of protein maturation	-0.407986	-2.09015	0.0148515	0.0595093	68	33	9532;11236;55908;5621;9462;55848;29934;84236;2934;114769;143458;8996;6659;22900;5054;5566;4627;6714;120892;7036;83596;4323;23552;5567;2734;3249;5345;7850;26022;4241;6196;2161;3818	-
GO:0000966	RNA 5'-end processing	-0.563026	-2.08906	0.0137694	0.0589951	22	13	8602;54974;29777;27340;3028;87178;10248;10607;54931;9692;138716;10799;51367	-
GO:0006959	humoral immune response	-0.33503	-2.08103	0.00355872	0.0597575	230	58	5967;727;56832;722;5196;731;10747;2921;733;6373;718;11005;975;3516;6590;3576;2147;29760;3426;629;3960;10878;116842;716;3273;725;3105;55012;5919;2821;710;720;5777;3151;9308;3075;5648;3133;2;6372;2919;3574;717;60343;374383;729;55061;6480;715;3627;51279;81494;3078;735;3080;140823;6347;732	-
GO:0035966	response to topologically incorrect protein	-0.352974	-2.07838	0.00529101	0.059589	152	61	3338;90993;581;10551;148327;10133;91319;56965;153222;26608;55829;84699;3300;80267;1616;3337;58487;9927;51009;92305;153090;27348;64764;7466;27230;22824;57414;54788;9709;25822;51768;3309;1649;4690;267;27248;55757;79956;11080;54431;10956;91445;1491;871;23071;5611;7873;84899;135138;10488;666;65992;10013;23753;6048;1388;80279;118424;121506;2161;26291	-
GO:0072523	purine-containing compound catabolic process	-0.366947	-2.06678	0.00353357	0.0607369	145	55	4967;83594;8671;51341;5213;5315;5208;5151;23098;80201;30833;55753;8803;8801;5141;5566;55526;5563;283927;38;5230;79873;11332;57521;339123;5027;3251;56952;5236;351;11182;23417;2821;64223;9611;5211;2203;28964;229;100;8473;7498;2584;5214;1291;254552;5152;1806;131870;10591;3479;2819;5313;230;51085	-
GO:0019882	antigen processing and presentation	-0.361081	-2.06413	0.0101695	0.0604982	111	55	9363;1515;3115;4012;9474;10392;1512;10981;2923;3122;30835;6890;80329;5696;1514;1236;80328;1785;55080;6892;5720;5873;6891;811;3135;3113;3109;3107;8943;51752;3106;4277;3105;3383;115827;79465;2131;64167;1509;3140;5641;3133;1520;81622;3077;972;3134;54842;29108;8722;912;8284;3551;23180;2629	-
GO:0018958	phenol-containing compound metabolic process	-0.376472	-2.06311	0.0123894	0.060049	106	20	2184;389434;23682;3249;6567;9365;10404;1610;1652;4129;117247;6822;340595;1733;285671;1428;18;1644;1571;1497	-
GO:0042157	lipoprotein metabolic process	-0.367597	-2.06147	0.00713012	0.0596865	119	58	29800;55908;7357;94005;9487;58489;55937;79683;158866;619373;84302;54344;64840;23390;348;83734;29801;55733;64429;19;51125;80235;4547;51201;93183;58515;1622;8408;285282;10026;254887;80055;54872;338;9488;3690;93210;51114;10533;340481;55650;65258;5281;1509;29881;8733;80157;84885;128869;84287;54965;472;258010;23556;84720;5538;2629;27315	-
GO:0070988	demethylation	-0.451751	-2.05088	0.0115132	0.0605995	42	3	60489;1558;1576	-
GO:0006284	base-excision repair	-0.45475	-2.04447	0.0142631	0.0610742	42	21	27343;3978;6119;4913;2073;27301;54936;6118;7507;55170;3980;6117;252969;5428;670;23201;79661;11284;4968;23583;4350	-
GO:0030705	cytoskeleton-dependent intracellular transport	-0.329664	-2.04205	0.00357143	0.0608894	202	74	7345;117178;8976;1781;23287;51626;8499;25777;26160;6103;54785;3800;3916;51566;2647;4646;80173;2319;55764;6647;23557;4430;55081;27067;3281;22920;166379;167691;5195;84062;4117;4135;4644;255758;90410;112752;667;79989;8943;57560;79443;10749;5108;57584;9638;66008;1740;89891;351;9742;4642;29911;1176;11127;64792;3064;440193;55930;57539;4641;10013;80199;55704;403;5590;11158;320;27152;80179;23303;23059;57…	-
GO:0016197	endosomal transport	-0.323177	-2.03747	0.00192678	0.0610878	277	123	29934;8766;58533;23585;259173;55610;8878;23274;57679;9182;1203;2316;404636;10228;30845;537;9905;84661;8674;9367;164;400;950;150786;8938;84067;54520;27236;11149;9727;22836;30849;51510;9784;738;10123;57533;6616;9482;9581;7840;19;257364;338382;5605;81609;55353;10807;25938;401548;4771;23023;163486;58513;157680;51201;2647;7813;5987;23325;387680;51429;23484;26088;55317;22876;23779;54732;25930;51028;577…	-
GO:0007033	vacuole organization	-0.327212	-2.03486	0.00197628	0.060705	219	103	23341;54664;5532;63894;54734;80208;523;79643;23232;55626;55737;9474;25978;11345;26276;23256;51715;90678;3074;401409;1203;2548;80317;2475;4647;537;5899;8897;950;9706;84067;10159;83734;51510;80231;55858;57533;23400;23130;55254;19;338382;79065;55353;256471;401548;9927;26100;3916;54982;4669;3073;2896;8408;23557;339122;411;1947;137886;140775;23192;51375;79158;90410;23503;120892;5027;2055;94241;10533;9…	-
GO:0034976	response to endoplasmic reticulum stress	-0.322958	-2.03045	0.00188679	0.0608012	249	95	285533;84447;57761;90993;51136;581;10551;51608;160418;91319;10134;1996;116496;56965;83734;26608;55829;84699;10952;5924;3300;7327;80267;10162;5371;58487;80343;51009;92305;7157;58515;153090;64764;7466;55298;10961;27230;811;1080;57414;4121;11253;54788;9709;93611;3309;1649;4690;267;3576;317;51439;27248;55757;2907;79956;79089;54431;10956;8975;10277;120892;3708;91445;9131;55139;1491;54499;8406;126433;2…	-
GO:0098876	vesicle-mediated transport to the plasma membrane	-0.352782	-2.03029	0.00924214	0.0602039	142	62	10228;30845;537;6505;8674;10133;950;54520;1445;11149;9727;9784;738;10123;27032;6616;9581;81609;51125;10807;401548;163486;157680;51201;22883;26088;583;23062;22876;23779;25930;150684;57706;84162;54918;51375;51699;2803;56850;644150;10079;64284;91461;84079;2060;55770;30846;392;5872;57020;23527;261729;253725;81693;7260;403;25837;10139;6653;4905;143187;54536	-
GO:0031929	TOR signaling	-0.339011	-2.02306	0.00176678	0.0609736	161	72	79109;81929;83983;6199;261726;7249;84219;94056;9891;83942;23274;26001;27244;23334;2475;10542;6850;9681;79727;26268;56834;126282;23304;81610;28956;145407;1609;256471;154743;5566;9675;151556;93627;5563;10016;10670;140775;54468;57521;6714;55615;55654;51520;7248;1979;90809;6396;5290;1978;64798;10641;2768;5567;2159;64223;81788;7107;55011;143686;5595;55704;4534;472;8473;57707;55004;79726;153129;2155;38…	-
GO:0006690	icosanoid metabolic process	-0.361232	-2.02041	0.021544	0.060843	114	48	552;127281;7132;6850;1562;1557;1555;2686;4282;4258;11343;50640;5319;1573;873;8605;158584;113612;2879;2876;1559;5743;1565;1579;91227;284541;92086;2944;2166;2678;66002;284273;57834;1549;231;972;1109;80142;1548;26090;29108;2938;4051;8529;2052;126410;1571;1558	-
GO:0007224	smoothened signaling pathway	-0.349766	-1.99762	0.012069	0.0644473	146	57	2719;51684;57545;92344;51668;9786;26123;221322;6608;55733;374654;79770;23295;283219;26091;55835;5082;26160;8445;5566;204851;55764;64927;22873;5727;55081;80178;3340;84662;90410;79989;731220;50814;55212;57560;9742;23552;2131;8945;5567;55717;5167;79600;28996;80199;4735;403;200728;64839;27148;27152;23059;57728;11020;27077;23322;2263	-
GO:0140962	multicellular organismal-level chemical homeostasis	-0.397876	-1.98395	0.0129032	0.0645075	72	23	4669;5566;7466;1080;7422;51763;7036;1579;2131;2132;66002;5567;30061;4891;2235;79901;3077;231;148738;8529;361;79888;1497	-
GO:0141060	disruption of anatomical structure in another organism	-0.356027	-1.98321	0.0140105	0.0639858	93	11	3151;400830;6372;729;81494;3078;735;3080;140823;388646;732	-
GO:0072530	purine-containing compound transmembrane transport	-0.453286	-1.97577	0.0146819	0.0646323	37	11	293;284439;10257;2030;79085;6580;6573;283600;366;8034;9154	-
GO:0051223	regulation of protein transport	-0.291546	-1.9703	0	0.0645252	413	179	5007;51465;5532;5579;5905;7097;8841;25807;284;415116;64083;80762;9478;26229;11315;1374;2645;8692;3553;8724;9501;55737;55204;89866;5784;3996;4947;29934;29969;4843;4946;580;23256;51715;8660;10178;23379;338442;51092;5991;51684;2316;2781;3843;25874;26130;3993;6659;285381;6810;79751;652;8938;91319;133308;1432;5581;10134;640;27236;348;1445;3156;6608;54795;9727;3033;5213;4856;27032;9515;23400;3638;5208;…	-
GO:1990000	amyloid fibril formation	0.150232	0.569628	0.787879	0.927165	34	7	2521;3178;4137;5045;6622;1041;5663	-
GO:0032623	interleukin-2 production	0.153292	0.570036	0.793187	0.931361	61	14	7538;53833;25865;7128;301;916;64170;79679;3552;8767;9971;2625;4860;5788	-
GO:0044703	multi-organism reproductive process	0.136063	0.576492	0.789709	0.925705	193	33	63978;1364;1906;10370;26528;3965;7026;6863;7349;54206;133;5270;3678;5016;59272;412;5724;1543;3248;5744;5467;5997;92;2488;1268;130399;3673;51738;10876;5673;4838;790;10699	-
GO:0015669	gas transport	0.179426	0.578099	0.81701	0.927815	19	19	3043;26034;6005;363;3039;3046;3042;58157;362;3049;3050;114757;57127;4151;669;3045;51458;358;760	-
GO:0061383	trabecula morphogenesis	0.152083	0.57957	0.7525	0.930228	44	19	2022;57493;23462;657;7010;1901;653;54567;27302;655;7046;1277;9241;23493;6422;54583;57211;58495;26585	-
GO:0031279	regulation of cyclase activity	0.165909	0.581305	0.765013	0.932411	35	2	2912;9495	-
GO:0008380	RNA splicing	0.139059	0.587362	0.759674	0.927266	410	96	79228;154007;55015;55596;58155;375316;10656;51755;26528;3189;10915;54502;2521;27332;9967;23450;5394;284695;6627;9406;23091;6314;285672;1859;10236;6434;9129;9169;9295;1665;55578;10189;6421;10657;4670;9879;5515;91746;3178;6632;5511;10891;11129;10180;6426;8175;8899;3192;10772;93624;54715;23210;5936;57703;55696;55599;6428;6429;23064;3188;84950;57805;10078;6629;10658;57018;10285;2648;140890;54407;1026…	-
GO:0003170	heart valve development	0.159357	0.590568	0.743902	0.926647	70	14	6591;4194;23462;2626;9475;4091;650;90;657;3491;7291;6093;2625;54567	-
GO:0009581	detection of external stimulus	0.145832	0.590864	0.751185	0.931184	131	9	10692;7442;168507;785;1040;5270;8195;10893;5747	-
GO:1902414	protein localization to cell junction	0.14892	0.594486	0.735426	0.930075	105	10	5913;5874;58538;81831;375323;57493;4137;51104;1739;160622	-
GO:0060324	face development	0.163129	0.601034	0.743316	0.923553	50	6	4621;64651;25836;8195;83716;673	-
GO:0043331	response to dsRNA	0.16197	0.602667	0.733656	0.925735	54	15	3442;6520;9188;170506;64170;3445;8767;130132;3434;1660;4792;10211;148022;4869;64135	-
GO:0023058	adaptation of signaling pathway	0.167105	0.604398	0.773743	0.927706	25	3	157;2966;133	-
GO:0010171	body morphogenesis	0.161552	0.606595	0.738667	0.928972	46	6	4621;64651;25836;83716;673;23648	-
GO:0019221	cytokine-mediated signaling pathway	0.145564	0.607347	0.730697	0.932952	481	33	330;9173;1270;4671;10936;329;2207;1906;3059;7294;10673;3442;1907;117854;9636;23411;1893;54502;3429;53833;5771;57007;85480;7128;54838;8195;27342;2688;58985;8808;2859;4599;29883	-
GO:0001945	lymph vessel development	0.174477	0.623381	0.736434	0.930144	29	4	1969;57493;7026;1948	-
GO:0007530	sex determination	0.179962	0.625876	0.773067	0.93079	21	3	10370;4216;2516	-
GO:0002251	organ or tissue specific immune response	0.17045	0.627727	0.757732	0.932789	34	19	337;11126;56957;2813;6037;1672;3565;6036;8349;1670;282616;820;1671;100141515;85236;1669;3570;2865;92747	-
GO:0002244	hematopoietic progenitor cell differentiation	0.152525	0.639201	0.705607	0.933148	128	21	10538;10468;10370;4254;7538;54502;170506;5977;673;84138;23648;4780;83737;51119;5591;51441;2625;6547;51205;9119;5663	-
GO:0032613	interleukin-10 production	0.171433	0.642732	0.665823	0.931939	58	15	9636;54502;177;53833;3965;85480;5553;2150;7292;7305;55765;64115;54106;51561;201633	-
GO:0032196	transposition	0.172288	0.64796	0.724936	0.933069	35	5	51547;9582;91646;4603;4343	-
GO:0048568	embryonic organ development	0.157398	0.666913	0.640684	0.912748	445	26	2487;57448;7007;1906;5930;10370;5915;6665;4254;125488;1969;25836;2071;2022;2034;5013;7026;29072;6926;133;23462;2626;6692;10427;6434;8195	-
GO:0034728	nucleosome organization	0.17495	0.666934	0.616822	0.918451	95	11	64061;8208;3005;6046;3010;7994;3159;29072;23522;1105;8520	-
GO:0045995	regulation of embryonic development	0.176327	0.673452	0.637717	0.911234	85	22	7182;54617;6871;25836;54891;170506;4798;29127;51057;4780;51562;5048;26009;51552;4838;25819;2648;989;9334;6996;130497;1810	-
GO:0007163	establishment or maintenance of cell polarity	0.16681	0.682397	0.612069	0.899421	212	28	3834;5347;10615;85302;84080;1058;81624;146206;5908;387755;1398;9475;22919;5747;2932;1739;51057;7010;9886;2011;50855;23625;5048;253260;58480;64130;6093;2625	-
GO:0060249	anatomical structure homeostasis	0.174282	0.685624	0.59448	0.898921	253	17	387715;56667;63978;1513;51052;340547;25937;6584;4907;53833;54206;7128;645811;8195;90952;51542;65267	-
GO:1903522	regulation of blood circulation	0.165221	0.693693	0.616205	0.889066	242	37	476;64091;7442;1906;55811;80005;2643;1907;3680;487;4092;481;177;80763;2034;7349;133;2626;4544;27345;10242;59272;1739;23704;2931;153396;10345;5350;5997;6324;8654;51738;6547;6543;490;5318;10699	-
GO:1901873	regulation of post-translational protein modification	0.164663	0.694946	0.646091	0.892475	255	34	330;5347;329;55859;11065;51547;9636;6871;23411;4092;9188;2034;7128;54838;6872;10054;11261;2932;10210;143941;10891;2931;7913;1407;825;84101;83737;9318;64844;93624;8767;151636;55765;9529	-
GO:0140115	export across plasma membrane	0.176758	0.694961	0.633333	0.898277	65	10	476;6584;481;8645;1739;23704;6565;65266;6543;490	-
GO:0034694	response to prostaglandin	0.194427	0.699003	0.63017	0.896141	30	7	1906;10270;5030;7292;15;5562;6363	-
GO:0010586	miRNA metabolic process	0.184953	0.701472	0.551546	0.897182	94	20	5460;9314;84913;4775;4091;650;64282;7003;9612;5155;657;5467;7291;2908;2625;4854;167153;4089;23053;688	-
GO:0060485	mesenchyme development	0.162702	0.701655	0.620155	0.902794	300	20	2487;1906;10370;25937;6591;4254;4092;6275;399473;4194;2022;23272;6926;23462;2626;9475;7074;200734;80237;650	-
GO:0001890	placenta development	0.173513	0.702285	0.611364	0.907633	148	17	57448;329;10370;6665;26528;2034;7026;29072;133;23462;6692;2186;4216;5747;3880;3294;5155	-
GO:0006397	mRNA processing	0.164662	0.702749	0.584158	0.91292	441	119	79228;154007;55015;55596;58155;375316;64852;79811;10656;51585;51755;26528;58490;3189;51593;10915;54502;90826;9967;23450;5394;284695;6627;728642;6294;9406;23091;285672;1859;10236;170506;6434;9129;9169;9295;1665;10189;6421;1477;10657;4670;9879;91746;3178;64282;6632;5511;9667;10891;11129;984;10180;6426;1479;8175;8899;3192;64062;10772;54439;54890;54715;11052;23210;5936;79882;57703;55696;55599;6428;64…	-
GO:0051602	response to electrical stimulus	0.190471	0.702832	0.637056	0.919008	43	4	9590;3164;6198;3184	-
GO:0016570	histone modification	0.178213	0.706711	0.606599	0.917508	43	13	6795;6871;23411;9188;10891;7913;84444;93624;4801;10498;8467;9031;6418	-
GO:1902850	microtubule cytoskeleton organization involved in mitosis	0.178322	0.709072	0.584071	0.919112	154	16	5347;84080;6795;6790;51203;1058;55125;8481;9493;29072;387755;9525;4751;10579;22919;29127	-
GO:0007398	ectoderm development	0.209523	0.710506	0.658416	0.92249	20	7	57154;8324;657;60401;51043;2114;6293	-
GO:0031123	RNA 3'-end processing	0.182534	0.710868	0.600985	0.928284	89	29	64852;51585;58490;5394;170506;81556;1477;90459;91746;64282;1479;57508;112479;11052;79882;23248;26512;29101;79869;167153;134353;55197;25896;51095;333;64895;5393;53981;118460	-
GO:2000241	regulation of reproductive process	0.176039	0.718636	0.567627	0.92528	209	28	2661;63978;6690;10370;6790;7432;84690;995;996;259266;10184;5016;3625;7784;5724;256006;154313;8399;2796;1843;3552;2516;1268;130399;51441;8654;84072;225689	-
GO:0043462	regulation of ATP-dependent activity	0.18342	0.720267	0.590909	0.928454	61	19	23411;487;481;163590;26097;2966;3192;5350;134510;5359;3434;26092;29128;1660;54106;4634;5217;25913;7168	-
GO:0032616	interleukin-13 production	0.211249	0.723739	0.618421	0.928155	21	12	3965;85480;7292;2625;3606;7356;3565;5914;3440;282618;90865;353514	-
GO:0050879	multicellular organismal movement	0.19198	0.729111	0.559278	0.924183	58	5	246329;4621;3164;6198;487	-
GO:0001578	microtubule bundle formation	0.193096	0.729791	0.578341	0.929471	126	14	5347;254050;345895;221421;27285;92749;57787;6249;22919;11261;81492;10634;154313;51364	-
GO:0051450	myoblast proliferation	0.212804	0.732525	0.586387	0.930477	25	11	6665;84913;23060;5467;2242;2268;25;9982;2627;94104;2353	-
GO:0001667	ameboidal-type cell migration	0.179437	0.748978	0.523529	0.904088	409	34	6273;6286;9590;8817;1906;9314;3164;6591;80005;5646;1907;4254;6385;9404;199953;84913;23411;1969;57111;27086;4070;2022;25865;84830;7026;8394;1647;9475;1948;301;11221;388;673;9219	-
GO:0050900	leukocyte migration	0.175959	0.749368	0.513292	0.910035	374	17	6404;8740;2207;1906;57402;11314;1907;683;4254;3680;3674;1893;4354;177;3965;9023;84830	-
GO:0035094	response to nicotine	0.198238	0.752886	0.531807	0.909887	49	3	2912;1906;3775	-
GO:0014075	response to amine	0.199788	0.753921	0.566986	0.914619	48	27	1906;3164;2731;50484;4929;5997;3673;1373;790;6571;3717;9734;6000;26575;41;84152;1909;1815;5309;1816;5021;3066;1813;1812;5903;84687;7054	-
GO:0007159	leukocyte cell-cell adhesion	0.177838	0.756712	0.506422	0.916262	390	32	6404;8740;7704;10673;9314;11314;8013;4254;6385;6046;4092;177;337;4907;83706;53833;3965;5771;84830;11126;5320;1948;301;916;11221;8808;3678;7784;865;79679;5724;1739	-
GO:0043954	cellular component maintenance	0.209649	0.758362	0.521951	0.919913	70	11	5913;23613;144100;23085;51104;1739;3706;2150;55765;50855;10882	-
GO:0090596	sensory organ morphogenesis	0.186124	0.766721	0.529412	0.909974	268	12	2487;1270;7007;1906;10370;5915;125488;1969;25836;50939;5013;6926	-
GO:0061448	connective tissue development	0.183143	0.771791	0.509554	0.906989	278	13	2487;1396;1513;8817;1906;7704;5915;6591;8609;23411;4092;114789;1893	-
GO:0043410	positive regulation of MAPK cascade	0.184494	0.774114	0.490421	0.909586	448	30	653361;4671;9590;8817;1906;255324;9518;64762;177;151306;3965;25865;5908;57007;4616;5320;10912;1398;7786;1647;9475;23043;650;64170;56034;2688;4216;673;8324;1880	-
GO:0002274	myeloid leukocyte activation	0.18498	0.775376	0.5	0.914221	231	50	9173;10538;7462;2207;7442;11314;27040;1907;8013;177;3694;27086;3965;85480;401258;5320;55904;301;27342;4137;5724;3459;2150;8399;57817;2242;7305;23210;6622;1268;8807;65266;5359;2241;306;5663;1511;284021;5788;54106;6571;2268;9258;56670;148022;814;117194;3606;8773;145581	-
GO:1990089	response to nerve growth factor	0.212489	0.777366	0.530387	0.917693	49	13	7442;6863;1398;2186;673;11021;4137;10938;2648;8036;11151;627;11075	-
GO:0032609	type II interferon production	0.191972	0.778373	0.542453	0.922881	111	12	9173;7294;9636;53833;8140;3965;11126;916;7784;3394;2150;7292	-
GO:0043583	ear development	0.197347	0.778796	0.475104	0.929523	216	14	2487;7007;1906;10018;81624;6385;125488;25836;5013;9321;6926;890;10427;650	-
GO:0050951	sensory perception of temperature stimulus	0.222581	0.781228	0.559459	0.932406	28	12	7442;10893;56925;114781;8989;2047;9311;79054;4923;796;134;4986	-
GO:0032495	response to muramyl dipeptide	0.236068	0.793944	0.575	0.92251	21	7	7431;7128;64170;8767;55765;9181;4792	-
GO:0010038	response to metal ion	0.195736	0.794235	0.462406	0.929706	348	3	653361;1396;1906	-
GO:0050953	sensory perception of light stimulus	0.19707	0.80448	0.485194	0.933118	210	16	10692;1415;345193;4942;314;1427;785;51151;1417;4070;50939;2034;7078;6314;8195;3983	-
GO:0070828	heterochromatin organization	0.210073	0.815461	0.478261	0.927179	105	25	55183;57169;3005;284428;23411;23512;23272;22955;653656;51366;1859;653657;91746;8520;3192;84444;9555;3065;8493;9425;3720;29128;1786;125997;23347	-
GO:0000910	cytokinesis	0.205139	0.821722	0.444444	0.923401	169	19	57448;5347;6795;6790;51203;1058;79848;990;9493;29072;9525;23233;9475;1894;288;7405;388;11021;29127	-
GO:0097581	lamellipodium organization	0.214886	0.832589	0.447619	0.910046	88	3	10677;1969;146206	-
GO:0001562	response to protozoan	0.243163	0.840214	0.481959	0.903801	27	5	10538;8870;1130;3394;79679	-
GO:0007631	feeding behavior	0.204817	0.845289	0.458525	0.90206	105	12	10888;51052;9518;8013;130507;80010;885;7349;2847;6900;59272;79809	-
GO:0044772	mitotic cell cycle phase transition	0.20639	0.846297	0.454206	0.908381	406	41	245711;9133;5347;9314;6790;785;11065;6198;54617;990;2071;55055;595;995;6873;79935;9525;9735;996;55904;4998;50484;890;5977;301;8870;10263;10657;6240;55031;5515;1739;1543;51720;1977;1111;51512;23137;90;163786;84101	-
GO:0044843	cell cycle G1/S phase transition	0.217642	0.850561	0.407098	0.908256	225	25	245711;9314;785;6198;54617;56241;990;595;55904;56892;890;5977;301;6872;10263;10657;6240;5515;1739;1543;1977;51512;252983;90;163786	-
GO:0051656	establishment of organelle localization	0.20464	0.852413	0.426987	0.912993	458	31	245711;3834;5347;10615;7462;283847;84080;6795;10128;51203;11314;1058;27040;8013;6385;199953;55055;8301;2669;3965;9321;387755;9525;9735;401258;4751;23233;3985;1894;8195;84376	-
GO:0140694	non-membrane-bounded organelle assembly	0.207356	0.859392	0.399602	0.908394	377	53	9133;5347;10615;4621;1906;6795;29765;6790;113622;1058;55889;81624;80005;84665;342096;55125;8481;54617;54801;9851;9493;9855;130916;81027;1964;9525;9735;4751;10529;85459;1040;259266;65267;26580;22919;54505;6047;29883;29127;5822;3880;4137;653641;1965;1465;825;163786;3192;140801;79003;1983;2886;54890	-
GO:0090130	tissue migration	0.211274	0.867276	0.42268	0.901823	299	27	6273;6286;8817;1906;9314;3164;6591;80005;5646;1907;4254;9404;84913;23411;1969;57111;27086;4070;25865;84830;7026;1647;9475;1948;301;11221;388	-
GO:0032886	regulation of microtubule-based process	0.212338	0.873868	0.424569	0.8984	238	51	5347;63978;345895;10615;6790;8851;124637;55226;81624;85458;23411;54801;51072;9525;79969;85459;23271;6314;92749;9475;1859;57787;8195;10263;6249;22919;6047;79809;2932;4137;10634;154313;118426;5058;163786;3192;2242;4233;6622;2011;5048;9181;6093;225689;5562;57018;57606;2648;79929;348654;4733	-
GO:0001539	cilium or flagellum-dependent cell motility	0.218571	0.874805	0.425439	0.905463	164	9	389320;63978;144406;83853;345895;221421;9389;27285;3948	-
GO:0034367	protein-containing complex remodeling	0.246783	0.875936	0.42602	0.912104	37	11	81624;1071;337;9619;5320;3990;2960;8399;5045;116519;9971	-
GO:0097722	sperm motility	0.212204	0.876897	0.41535	0.919389	136	7	389320;63978;144406;83853;9389;27285;3948	-
GO:0042060	wound healing	0.221127	0.884576	0.388	0.913376	409	20	2814;2207;1364;1906;6707;7294;6385;146206;3694;83706;8761;84830;81027;9525;2626;26127;1398;5270;7128;1606	-
GO:0002544	chronic inflammatory response	0.260065	0.886493	0.455607	0.919064	20	20	7128;6280;3620;3565;6352;10563;7412;50943;7057;8876;4049;201294;3586;136;6356;7124;11280;1588;6279;64332	-
GO:0048863	stem cell differentiation	0.220325	0.887694	0.387295	0.925998	236	28	2487;10538;1906;10370;6591;117854;4254;51755;7538;4072;4070;2022;29072;6926;170506;80237;9219;2932;1107;90;3192;4780;657;54888;83737;10413;4054;6949	-
GO:0007218	neuropeptide signaling pathway	0.23163	0.895394	0.396419	0.920574	105	3	53831;10888;4828	-
GO:0044380	protein localization to cytoskeleton	0.234953	0.917134	0.389706	0.889974	59	13	10615;6790;55125;9857;9851;57787;84376;22919;2932;51104;10634;3192;50855	-
GO:0015697	quaternary ammonium group transport	0.243227	0.919973	0.39782	0.894027	29	8	6539;6584;54716;80736;5663;6583;54407;220963	-
GO:0031365	N-terminal protein amino acid modification	0.259348	0.922982	0.420428	0.898455	23	10	57467;1387;8260;15;4836;23173;79612;10988;80155;5494	-
GO:0051341	regulation of oxidoreductase activity	0.236727	0.930793	0.426434	0.894196	61	5	8639;1906;4883;2643;1907	-
GO:0062197	cellular response to chemical stress	0.219422	0.931069	0.358717	0.903393	289	5	653361;1906;9314;387082;2643	-
GO:0048872	homeostasis of number of cells	0.229092	0.933101	0.331942	0.909504	313	31	9133;8740;63978;3059;10370;10018;10673;222642;81624;27040;9636;4254;1831;7538;6498;53833;3965;5771;2034;5320;55904;7128;55366;301;64170;51542;54700;1880;29127;5515;10107	-
GO:0032104	regulation of response to extracellular stimulus	0.267691	0.933247	0.39899	0.919336	27	8	6591;80763;7349;8195;4330;9971;51738;4504	-
GO:0140861	DNA repair-dependent chromatin remodeling	0.271719	0.937901	0.408629	0.921389	21	7	51547;9960;23411;51366;51720;151636;165918	-
GO:0072337	modified amino acid transport	0.246406	0.947852	0.37027	0.913504	48	5	9056;6539;10560;6540;6584	-
GO:0005976	polysaccharide metabolic process	0.23775	0.948745	0.377934	0.922586	92	11	5837;2538;55811;2998;5261;2932;51422;5501;2931;5155;5255	-
GO:0010623	programmed cell death involved in cell development	0.27766	0.950922	0.383812	0.929255	25	4	1270;4254;3552;5591	-
GO:0050878	regulation of body fluid levels	0.237821	0.955317	0.322245	0.932449	364	6	2814;6690;2207;1906;4883;7294	-
GO:0031023	microtubule organizing center organization	0.246091	0.970462	0.400943	0.92635	143	17	3834;5347;6790;55226;10017;55125;8481;23411;54801;9851;9525;4751;85459;1647;9475;57787;7405	-
GO:0045088	regulation of innate immune response	0.237849	1.0007	0.302974	0.928475	403	26	653361;330;4671;329;373509;57402;7294;57169;11314;117854;9636;54502;5272;3965;5771;11126;79969;1398;79132;7128;57787;55366;84640;64170;11221;6421	-
GO:0001701	in utero embryonic development	0.244813	1.00948	0.307992	0.924675	383	52	9133;57448;5460;402569;11232;63978;154197;84660;1906;5930;10370;10018;9314;6665;81624;1999;130507;6498;57493;54880;2034;7026;29072;6926;133;23462;4751;4071;6692;650;51542;2186;54700;26128;56957;7784;3880;91746;5501;8178;3294;10672;1111;5155;1627;90;657;284723;54888;5045;10413;9318	-
GO:0032633	interleukin-4 production	0.280946	1.01303	0.351562	0.930397	33	8	2207;53833;8140;3965;916;7784;5553;7292	-
GO:0045926	negative regulation of growth	0.238961	1.03596	0.30064	0.902842	228	13	2487;2661;64061;10370;9518;135644;6049;27086;55602;5270;3475;11221;23111	-
GO:0006816	calcium ion transport	0.241786	1.04052	0.293666	0.907382	407	19	2814;100507027;6690;246329;7442;1906;168507;785;54822;27075;130507;487;114789;481;9495;6520;162514;7349;6263	-
GO:0019226	transmission of nerve impulse	0.266759	1.04516	0.338308	0.912005	71	13	146183;785;288;4544;27345;2859;10242;1901;5048;6324;57369;3673;51738	-
GO:0007588	excretion	0.288384	1.04638	0.326582	0.922482	27	3	7442;1906;80763	-
