# Supplementary material for: Deciphering the role of the lncRNA TRIBAL in hepatocyte models
Source: PLoS One. 2025 Sep 2;20(9):e0322975. doi: 10.1371/journal.pone.0322975 (PMC12404505; doi:10.1371/journal.pone.0322975)
Supplement: S2 Table — GSEA of HepaRG treated with TRIBAL ASO2 vs CTLASO. 27947 Entrez gene IDs were submitted to the analysis, of which 14221 IDs were annotated to Gene Ontology (Biological noRedundant) categories and were used for the enrichment analysis. The top 200 hits are shown, arranged by increasing normalized effect size. Terms in bold are shared with primary hepatocytes. FDR, false-discovery rate. Size: number of Entrez IDs populating the geneSet. LeadingEdge_Num: Number of leading-edge IDs (number of IDs that contributed the most to the enrichment). LeadingEdge_Entrez ID. NCBI Entrez gene IDs populating the LeadingEdge. (XLSX) [file pone.0322975.s014.xlsx]

## Sheet: S2
S2 Table. GSEA of TRIBAL-suppressed HepaRG. GSEA of HepaRG treated with ASO vs CTLASO. 27947 Entrez gene IDs were submitted to the analysis, of which 14221 IDs were annotated to Gene Ontology (Biological noRedundant) categories and were used for the enrichment analysis. The top 200 hits are shown, arranged by increasing normalized effect size. Terms in bold are shared with primary hepatocytes. FD…
geneSet	description	EnrichmentScore	NormalizedEnrichmentScore	pValue	FDR	size	LeadingEdge_Num	LeadingEdge_Entrez ID
GO:0006631	fatty acid metabolic process	-0.210426	-2.98777	0	0	375	202	117145;153364;1891;22933;254552;313;3952;5095;51099;55258;5562;64410;6785;873;128;5740;65985;22880;3667;390916;64900;7291;8647;1376;23659;341392;718;8310;91452;1666;283985;3030;35;5096;54363;5468;9926;11343;201562;51094;55301;60481;83752;6296;2166;231;2695;5467;5743;11019;150763;29785;34;38;414149;376497;51390;7132;8660;9370;145482;2168;7306;54995;132949;22949;242;26090;5465;79993;1557;1892;21974…	-
GO:0006790	sulfur compound metabolic process	-0.208845	-2.82746	0	0	295	132	201562;23479;3313;4552;5162;60481;6296;23382;26227;3425;50515;6482;9653;11019;124975;1499;38;4598;54928;55454;6448;7263;10678;55256;64210;4144;4597;6777;54995;25830;2686;686;79993;284;348158;10380;337876;5160;8801;1743;3074;3141;51144;3340;128486;200205;10249;47;79625;83401;92126;23305;27232;51268;641371;4482;23205;23743;2944;27233;84836;10560;2938;55790;56922;6934;31;6817;2817;1909;197322;22901;…	-
GO:0033865	nucleoside bisphosphate metabolic process	-0.257693	-2.64272	0	0.00254651	115	60	64087;79877;201562;5162;60481;6296;38;4598;4597;54995;79993;348158;10380;5160;79646;8801;1743;51144;54677;60490;128486;10249;47;83401;23305;51268;641371;23205;27233;84836;80347;31;6817;197322;1738;51703;122970;80221;3295;2639;10157;53354;6622;10965;4967;2180;5165;79071;123876;442038;2181;4594;5166;5164;32;6822;570;2182;57678;55902	-
GO:0006066	alcohol metabolic process	-0.183182	-2.59206	0	0.00267384	345	143	27124;2805;338;5860;90809;123099;231;23780;4952;5031;5467;64768;6713;8542;20;4598;51478;57171;2852;1718;2235;3612;4597;5593;654;6609;2055;219;84920;9517;10948;171546;55825;51141;5341;6121;114876;2584;3613;6718;84869;7108;1050;3422;47;2260;2629;3418;10195;217;3990;51805;8431;8854;116150;23461;4047;9526;130;27233;2819;319;134429;1577;351;6309;9619;199857;50814;6817;79644;8644;25987;253430;1594;1080…	-
GO:0120254	olefinic compound metabolic process	-0.22744	-2.50642	0	0.00519489	150	44	130;57406;1549;2938;1577;158584;8644;1958;1609;5742;2946;1545;158835;1910;240;3291;8399;113612;8630;653;4051;8608;5406;1645;5321;441282;131;1553;2052;1544;1571;57016;57834;10170;127;6916;125;1543;126;1558;66002;1555;5959;5592	-
GO:0006644	phospholipid metabolic process	-0.170929	-2.43637	0	0.00763954	359	158	8651;8897;10026;1154;21;2224;3030;5580;93210;9655;9926;140701;27124;55326;90809;10390;114882;23682;30814;375775;4952;5283;79837;150763;20;4598;54928;57171;66036;11261;22908;25979;376497;81579;8835;147011;3612;4597;6609;8525;9453;2055;26090;30837;3636;9517;23396;56895;10380;339221;5341;10400;3074;3613;5330;84668;128486;5291;5293;55151;55500;9489;254531;3422;129642;145447;57217;80157;3990;55529;808…	-
GO:0046486	glycerolipid metabolic process	-0.170809	-2.41758	0	0.00742127	373	180	22979;2784;3633;4204;5286;80235;81490;132001;150379;255919;5359;64900;5305;10162;1103;23659;5298;718;8651;8897;10026;1154;21;3030;339;8228;93210;9655;9926;11343;140701;27124;338;55326;6653;90809;10390;114882;2166;23682;30814;375775;4952;5283;79837;8513;150763;54928;66036;22908;25979;376497;8835;3612;8525;26090;30837;3636;23396;56895;857;10380;51141;5341;859;10400;3613;5330;84668;128486;23259;5291…	-
GO:0048009	insulin-like growth factor receptor signaling pathway	-0.326447	-2.39468	0	0.0066846	50	18	3484;26058;5604;3482;3489;5290;1291;653;6464;5595;23236;5607;6654;5295;367;51232;2690;3480	-
GO:0008202	steroid metabolic process	-0.179759	-2.38791	0	0.00645117	305	141	4864;50700;51302;51588;5641;84681;8647;8720;10162;10858;1181;1717;2099;3294;3972;4041;10826;2224;2516;10273;338;90809;114883;231;23780;5467;6713;8542;114880;20;4598;51478;54490;11161;51706;56603;1718;2235;4597;654;6609;6777;2055;25830;7364;10948;1557;6342;51141;114876;51144;6718;11218;7108;1050;3422;47;6716;2260;23600;2629;9572;1548;3990;5825;8431;8879;23461;4047;6095;319;134429;7367;1577;351;630…	-
GO:0042180	cellular ketone metabolic process	-0.194839	-2.35461	0	0.00901466	208	39	1910;3291;93058;8630;653;6622;3638;1645;58526;8850;9612;5165;57107;9104;22937;56997;55198;10295;5166;5164;51422;32;57016;57834;6720;225;1581;10170;127;33;5019;10891;66002;1555;23657;1066;493;51085;5592	-
GO:0019748	secondary metabolic process	-0.305962	-2.35445	0	0.00819515	55	32	4948;8574;4157;4780;231;23682;596;23596;7306;434;6490;84869;400;56898;7474;1548;1374;1652;27233;1549;1577;8644;130013;538;1545;1645;1553;1544;57016;1543;1497;23657	-
GO:0048193	Golgi vesicle transport	-0.179945	-2.31262	0	0.00993141	284	122	142685;3916;63932;6653;9463;9871;4218;84364;9321;10945;10972;51226;8774;9632;90522;9276;11031;123720;2803;30845;4644;51112;8729;8773;9341;10890;26286;51479;23760;26088;10484;11015;29934;403;582;10564;10959;1453;222068;22796;3998;83548;10490;11070;23041;51290;81562;11018;225689;22820;55770;57222;6293;85409;11345;1315;347517;5872;91949;9382;57511;63971;6399;9135;9183;2580;583;9554;51614;6844;23074;…	-
GO:1901568	fatty acid derivative metabolic process	-0.265204	-2.29503	0.00251889	0.0106954	69	36	201562;60481;79611;124975;38;5066;7306;22949;2686;79993;55825;8529;51144;128486;239;83401;23305;23205;54511;31;197322;51703;158835;240;3295;2639;224;4051;2180;79071;123876;2181;2687;5019;66002;2182	-
GO:0051156	glucose 6-phosphate metabolic process	-0.385037	-2.2724	0	0.0121141	28	9	6120;7157;6888;57521;5226;92579;32;2539;2538	-
GO:0044282	small molecule catabolic process	-0.159954	-2.26678	0	0.0121214	355	161	3667;390916;51302;64900;7291;8647;8659;10858;1376;23659;27034;4041;5053;5446;55577;587;80896;8310;1666;3030;339;347862;35;5096;54363;64087;2805;4552;4942;58510;5860;83752;10930;2166;3425;4245;5467;100;34;38;7263;84750;51390;56603;8660;9370;151531;2168;57089;572;10690;18;219;2572;4842;5465;81602;84706;1892;219743;3081;5191;6342;5315;80150;8529;1743;2584;2752;3074;54677;6718;10999;11112;1629;229;13…	-
GO:0046847	filopodium assembly	-0.276932	-2.23925	0	0.0134647	67	23	91010;375790;8976;23433;152273;163404;23613;9513;832;2245;9912;89846;2048;6366;27067;54942;5295;139818;8829;2332;10178;23500;22871	-
GO:0042445	hormone metabolic process	-0.178104	-2.2377	0	0.0127625	225	55	7367;1577;6934;1514;6817;79644;8644;115111;1958;1594;2908;7363;7366;7849;1609;590;1545;1733;158835;1910;3295;8630;653;8608;1363;5406;405;6696;1645;2230;25976;441282;131;5469;1544;83539;10269;5781;57016;6822;10170;127;10404;1889;125;1543;8622;126;1497;1558;1803;2690;3480;5959;4311	-
GO:0007033	vacuole organization	-0.178926	-2.20408	0	0.0163826	219	105	4948;55737;8720;5305;10159;441925;5298;57533;8897;140775;340061;51715;55004;5532;7879;84067;9474;3916;94241;9525;112574;1200;55207;63894;79837;80231;2548;401548;537;84938;92421;987;2896;950;10312;23241;64112;2055;9638;11151;134829;285180;488;523;79643;643246;3074;91782;23232;7189;90678;10533;2629;9927;11345;54734;57535;23710;201163;51606;60673;23192;27243;345611;79158;8804;23557;79065;8100;9554;2…	-
GO:0006720	isoprenoid metabolic process	-0.217526	-2.19907	0	0.0159224	121	51	29785;4598;57171;56603;4597;59342;9453;23590;84920;1557;55825;6121;5948;1956;3422;6017;10195;8854;116150;4047;9526;130;1577;199857;79644;8644;1545;79796;158835;4035;8630;224;8608;29929;5406;1645;441282;131;222236;57107;1544;1571;57016;10170;127;125;1543;126;1558;7804;5959	-
GO:0016053	organic acid biosynthetic process	-0.158119	-2.18545	0	0.0165778	313	126	283985;29968;347862;54363;54529;9926;11343;201562;2805;4552;4942;55301;60481;63826;6296;114883;231;2593;26227;2695;5743;11019;114880;124975;65263;10955;55256;54995;18;242;2572;2686;79993;348158;55825;6342;7390;8560;51141;114876;2752;51102;51144;6718;84869;239;445;47;83401;92126;23600;2746;51733;9572;3990;5825;8854;23205;23743;2944;23498;134429;31;8644;2948;130013;197322;1373;2744;5007;122970;5742…	-
GO:0031929	TOR signaling	-0.19696	-2.18536	0	0.0157884	161	49	7248;2629;7428;83942;652968;7874;1452;5567;56834;201163;23304;121268;2475;2621;23387;729438;84803;1609;406;6098;8131;9675;145407;5290;5292;10000;253260;51701;9681;57559;203228;84433;5595;57521;10325;10269;4534;3071;93627;54468;8473;79726;2152;64798;472;143686;55611;1497;151556	-
GO:0098876	vesicle-mediated transport to the plasma membrane	-0.197177	-2.16061	0	0.0184044	142	84	112755;23163;23527;4905;738;114879;163882;57182;253725;8674;9559;100287171;7260;22853;55737;64083;8724;23339;27032;64284;7879;6653;10311;4218;401548;537;81609;950;9727;11031;2803;30845;54918;9341;10890;25930;88;9230;26088;29934;403;582;10564;163486;55770;6293;85377;5872;57724;63971;9135;583;6844;8548;392;9648;50619;22876;55763;54536;9912;9919;2060;84079;57120;84162;157680;10139;23233;56850;57706;…	-
GO:0048008	platelet-derived growth factor receptor signaling pathway	-0.282895	-2.15795	0.00210084	0.0183349	53	14	4035;10628;6622;3717;55512;25976;5795;868;4643;5781;7763;2152;8829;80310	-
GO:0007034	vacuolar transport	-0.203626	-2.13273	0	0.0208814	132	67	4864;55737;57679;7780;23339;441925;51534;63910;7879;84067;142685;3916;9525;55207;63894;10368;81609;92421;10042;2896;30845;55293;5660;9737;25930;51479;155382;23274;154;79643;91782;51028;10490;27091;6293;59284;79156;9392;57724;63971;27243;23557;2580;22863;274;9114;51361;3482;411;255738;30849;51542;55823;64400;10254;22906;4035;219931;9179;203228;757;54899;5119;4534;27072;8943;143187	-
GO:0006109	regulation of carbohydrate metabolic process	-0.184714	-2.1308	0	0.0201684	171	67	34;6794;7033;2852;339123;8660;9370;950;114897;572;863;8671;5465;7262;9611;5341;26330;84912;1196;229;27232;3643;402;7874;6095;201163;23178;2819;3037;351;6934;89801;90673;2475;2646;2908;1609;9759;283871;7157;6622;1407;55512;405;140710;10580;51341;8850;5165;57521;9104;8445;10269;5507;10295;5207;5166;5164;51422;32;7040;79660;8473;10891;28964;51085;5592	-
GO:0071526	semaphorin-plexin signaling pathway	-0.314891	-2.11883	0.00413223	0.0206855	44	21	56920;10371;223117;4684;10500;2064;10507;5365;10501;91584;10505;1909;23654;80031;5361;5362;9723;10512;8829;1889;3791	-
GO:0009791	post-embryonic development	-0.231688	-2.10016	0	0.0232016	84	24	2016;2566;2475;26058;652;7915;3708;3482;4297;51542;1826;10018;3658;3717;2263;55224;25976;391723;4643;1544;4594;10512;472;3791	-
GO:0005996	monosaccharide metabolic process	-0.163166	-2.09243	0	0.0234643	248	77	4122;5160;5315;2584;26330;3074;84912;1196;229;22934;92126;2585;27232;51181;3643;4191;7874;1374;6095;9942;226;2819;5236;80146;282969;6934;90673;3175;390637;23324;2646;2908;1609;25948;5209;26007;5106;5290;55501;9963;283871;132158;7157;1407;6513;140710;2592;10580;8850;130589;7355;5165;55277;8534;8402;9104;8445;5226;10269;8790;10295;230;92579;5207;2729;5208;5166;5164;32;10090;8473;2530;5373;4351;1089…	-
GO:0003014	renal system process	-0.200252	-2.06219	0	0.0287668	119	34	4987;685;6869;4881;8644;4302;1909;2621;9356;2702;652;1813;183;11215;613;56670;6565;1910;3291;1136;1184;26249;5800;3043;79085;4883;7827;4643;54885;221395;3675;1497;66002;55959	-
GO:0006308	DNA catabolic process	-0.352546	-2.0355	0.00469484	0.0336649	29	23	1677;3569;317;668;84893;64802;328;80198;3297;1776;2021;6419;23405;27443;1773;1676;9941;51542;1777;9131;1774;9104;472	-
GO:0042157	lipoprotein metabolic process	-0.195424	-2.02066	0.00257732	0.0361769	119	56	5494;64429;55733;10026;29800;29801;339;93210;158866;338;23780;4973;5283;8542;55908;84885;90378;242;5465;2752;7357;10533;2629;340481;80157;9488;60673;5495;345611;51604;55347;4547;285282;5289;5281;9388;255738;22930;9821;25921;54965;8733;51114;9487;23556;51104;84302;84720;55650;80055;254887;94005;54872;3685;472;1509	-
GO:0007224	smoothened signaling pathway	-0.184405	-2.01979	0	0.0356194	146	55	1387;200845;2255;652991;7289;860;11020;27152;403;10959;1495;3340;27077;23552;80210;4294;5567;6095;55717;204851;64927;50814;51057;79600;55212;6738;7048;8643;5082;55081;9786;221914;79989;3280;755;26005;2737;2619;2263;64839;199221;4735;221322;23322;51174;8445;57560;50937;6422;9742;92344;84662;57728;28996;55764	-
GO:0016051	carbohydrate biosynthetic process	-0.167631	-2.01283	0	0.0362068	201	30	6622;1407;55512;6484;140710;10580;8850;2132;8402;9104;83539;8445;5226;5507;230;92579;5207;5164;10090;7040;2997;79660;8473;2530;8708;10891;2539;2538;5592;64579	-
GO:0003205	cardiac chamber development	-0.176587	-2.01122	0	0.0354565	162	56	4624;7010;9421;4887;859;163;3340;10454;27302;5138;6664;78987;54583;4488;6092;6586;7474;4846;4633;7135;161882;1301;79810;1909;2702;652;7849;7048;7541;25831;8131;10370;64220;4607;9353;3280;7157;7468;653;1363;2263;3084;26508;3670;5469;5754;7049;10269;6654;4091;7040;10512;8829;6604;11064;3480	-
GO:0034067	protein localization to Golgi apparatus	-0.335663	-2.00696	0.00223214	0.0352729	30	20	51560;152559;64083;158866;6653;10972;8729;390790;1453;400;91949;23363;2580;55187;9648;221079;54832;10139;23230;23299	-
GO:0019693	ribose phosphate metabolic process	-0.132858	-2.0057	0	0.0347599	444	143	4597;56952;57089;572;863;8671;10846;54995;10606;111;5465;79993;348158;4624;9611;10380;221823;5160;523;5315;79646;8573;8801;1743;2584;26330;50808;51144;54677;60490;128486;5138;10249;229;22934;47;83401;23305;51268;5136;51733;3643;368;402;4832;641371;23205;4715;6095;201163;226;2618;27233;2819;526;55526;5836;84277;84836;5236;139596;23433;351;80347;31;4881;6817;122622;4698;521;204;2475;4705;197322;173…	-
GO:0030258	lipid modification	-0.173544	-2.0051	0	0.0338618	189	89	3667;7291;84513;8647;10162;1376;8310;8897;1666;26301;3030;35;54363;57674;27124;51094;83752;90809;4952;5467;34;38;66036;22908;8660;9370;2168;8525;90378;242;3636;5465;1892;219743;5191;6342;8529;54677;239;129642;23600;2629;56898;55529;5825;1374;84129;3712;1384;1577;163404;55289;3032;1609;80724;9107;22876;240;3295;9896;1962;2639;79602;5830;6484;9110;2110;8613;131;8776;55750;81537;55198;8309;8867;1571…	-
GO:0072524	pyridine-containing compound metabolic process	-0.171243	-1.99961	0	0.0340965	165	67	249;2597;349565;8566;200035;128240;339123;4199;84875;952;863;8671;1728;5465;9611;5315;2584;26330;55163;229;22934;3418;51181;3643;402;4191;130752;23057;201163;226;23498;2819;55526;5236;554235;351;93100;130013;2475;23098;54956;9759;5106;23530;6120;7157;1291;6888;405;4967;51341;8850;57521;5226;27231;5313;230;5207;5208;51422;2330;32;10840;8473;2539;28964;51085	-
GO:0043112	receptor metabolic process	-0.237341	-1.97583	0.00470588	0.038707	67	38	84133;22853;5641;57679;823;144717;441925;5770;55004;6653;10268;20;5045;30845;9341;9737;9230;83737;50852;10564;83891;5192;22876;255738;30849;2060;5830;55614;6622;1020;8898;7040;8934;1889;27065;2530;125058;1509	-
GO:1901616	organic hydroxy compound catabolic process	-0.259598	-1.97399	0.00452489	0.0381977	53	19	217;4129;27233;6817;79644;8644;1594;26007;8630;220074;4051;2710;1593;4128;57016;6822;1581;127;66002	-
GO:0016358	dendrite development	-0.155529	-1.95611	0	0.0425206	224	61	162979;26052;8440;8609;55236;10507;3196;57520;23542;2043;8976;4168;57465;6383;6801;1399;23363;351;23613;26037;51412;5789;9344;80725;1496;23098;22903;26259;9922;9912;1826;4205;55619;1136;22849;22906;2048;84079;23327;653;23242;53335;27067;54942;1020;7224;23191;23072;10458;5764;473;4139;1608;8829;4147;2332;114788;7804;22871;5592;1523	-
GO:0006383	transcription by RNA polymerase III	-0.24812	-1.95174	0.00867679	0.0427814	59	20	7629;10622;10625;2475;6738;9330;84524;55703;6908;55814;171568;2972;55718;57521;6619;5441;55209;25850;367;10178	-
GO:0016236	macroautophagy	-0.141473	-1.94196	0	0.0442028	324	146	4864;5049;55737;56893;801;823;5305;23339;441925;51534;57533;60592;7249;7345;8897;91452;10241;140775;3162;340061;51715;57674;7879;9474;10273;128077;94241;9525;112574;2597;55207;5768;63894;79837;10075;2548;401548;5599;84938;92421;987;10312;219681;23241;64112;84219;10193;9517;9638;155382;23274;285180;154;488;523;79643;643246;91782;9342;23232;4077;51028;58533;7189;90678;10490;10533;155066;7248;23001;…	-
GO:0009755	hormone-mediated signaling pathway	-0.161668	-1.9194	0	0.050803	183	51	5916;6752;9667;149563;5458;79876;9572;811;344901;51569;6258;65992;7067;8648;2908;9113;5139;6754;83844;406;161582;81606;55823;6597;23543;79602;10521;1407;3717;26508;5970;51341;2180;9612;3670;5469;57178;23558;55198;5781;6422;8284;367;4306;11057;9975;3275;23081;122042;57658;2690	-
GO:0043648	dicarboxylic acid metabolic process	-0.205351	-1.91136	0.00923788	0.0524243	92	43	2805;4552;4942;58510;8513;4199;56954;10797;2572;84706;80017;81034;8801;1743;2752;445;47;2746;3418;85300;4191;10841;113235;130752;23498;5625;122622;130013;197322;7915;2744;122970;5106;92259;1291;4967;5832;79944;131669;2729;200895;10840;23657	-
GO:0062012	regulation of small molecule metabolic process	-0.142901	-1.89979	0.00293255	0.054274	300	73	85300;9572;3643;402;51805;7874;1374;160760;4846;6095;201163;2819;84277;134429;351;6934;90673;9619;8644;1958;130013;2475;2646;1594;2908;1609;3815;9759;283871;134145;7157;51024;653;6622;1407;3638;405;58526;140710;343;10580;51341;8850;9612;5165;57521;57673;9104;22937;55198;8445;10269;10295;5207;5166;5164;51422;2330;32;6720;225;1581;8473;51293;33;171425;10891;28964;23657;1066;493;51085;5592	-
GO:0036314	response to sterol	-0.320385	-1.89769	0.0136364	0.0537369	32	9	7048;54762;3638;1605;7040;1581;7804;1066;151556	-
GO:0003018	vascular process in circulatory system	-0.146872	-1.89435	0	0.0537633	262	100	10800;1244;2166;490;5743;9732;20;8714;1816;2852;2909;3363;376497;952;1908;59342;654;8671;4313;480;4842;284;3688;7010;8140;857;10060;152;154;56998;6523;10999;1956;219537;5138;28232;340481;7873;3643;4846;54407;54716;6510;5339;9270;6869;387700;4881;583;6543;1909;2702;10979;1373;1812;9153;183;3177;5139;8884;59341;6640;143872;613;6565;1910;9353;4035;23428;40;6513;6509;7037;3043;8850;2132;5795;6546;655…	-
GO:0055078	sodium ion homeostasis	-0.269808	-1.88878	0.00429185	0.0541628	46	15	4881;4302;1909;1813;183;1910;2132;6546;6558;479;477;481;6337;6507;66002	-
GO:0006520	amino acid metabolic process	-0.142484	-1.88338	0.00287356	0.0551881	280	114	2730;29968;5096;54363;54529;64087;6567;2805;4552;4942;5471;58510;5860;63826;26227;420;38;65263;10955;55256;390110;56954;132949;18;2572;4842;51520;55699;7407;84706;84842;1892;3081;80017;83884;80150;1743;2752;57176;11112;23438;2617;445;79731;10249;1629;54583;138199;27232;2746;51268;51733;85300;9673;4482;10841;2193;23743;4846;54511;6301;7453;23498;2618;3712;5625;124454;56922;84680;122622;51067;13001…	-
GO:0051648	vesicle localization	-0.150392	-1.86861	0.00265252	0.0597083	211	79	84364;9321;10972;11127;1499;6385;6794;63915;8120;10312;4644;51112;8729;8773;11336;1759;26286;66008;8825;9230;10948;23122;434;79643;10959;1453;4646;8224;9342;118426;440279;55330;80128;225689;55770;8976;55717;10125;63971;6399;27243;23332;23557;583;2647;55212;1785;10749;122553;55763;54536;80208;9919;27445;8517;5590;22906;83696;29058;6622;4640;23233;55512;80179;1020;4643;55062;22920;60412;1487;129880…	-
GO:0006690	icosanoid metabolic process	-0.184731	-1.86671	0.00729927	0.0592065	114	47	2166;231;5743;9261;124975;29785;7132;145482;22949;242;26090;2686;1557;8529;239;1548;2944;57406;1549;2938;158584;8644;11283;5742;89845;1545;240;284273;8399;113612;9373;4051;1645;5321;1553;2052;1544;1571;2687;57834;6916;4363;1543;1558;66002;1555;126410	-
GO:0022604	regulation of cell morphogenesis	-0.145953	-1.84726	0	0.0656424	238	78	55023;9175;11151;25805;4771;9362;79784;23011;3074;9699;128486;152503;5921;8994;57194;10507;221061;5365;7474;91010;1365;2043;59284;7429;226;29780;344901;57465;91584;55843;23363;23433;54014;85369;152273;51057;5789;9344;22999;23654;10602;10979;832;23189;26259;3815;2245;6678;89846;93663;10672;9203;2048;5361;5362;84079;8874;9373;23327;3679;755;53335;27067;57175;9043;283149;23191;10458;10428;23426;1605…	-
GO:0007622	rhythmic behavior	-0.257048	-1.82233	0.0113122	0.0759993	43	17	3737;9611;1959;4159;9572;4987;1958;2475;1813;594857;7157;8863;3062;11245;9975;148523;22871	-
GO:0150115	cell-substrate junction organization	-0.194505	-1.82067	0.00248139	0.0752842	94	40	9748;3691;596;7414;6385;144165;2335;123720;56940;88;23122;7010;9647;3273;7248;5339;9270;2042;23332;51057;9344;3909;10979;4088;9922;613;8861;55901;8874;8394;10580;5795;3655;1946;6422;5295;667;2824;8829;3791	-
GO:0040013	negative regulation of locomotion	-0.129641	-1.81864	0.00285714	0.074813	327	85	10507;225689;5365;5928;6092;7474;1365;5931;811;889;10501;1652;2043;8976;201163;57406;10505;57561;9270;22846;56254;23332;23613;4163;7026;51742;652;753;1813;23189;100526773;10370;4286;613;1545;10672;340533;9353;4035;80031;126820;199;9901;6406;653;6237;6366;202243;23671;57175;375056;5800;79595;5795;1602;7049;1991;104;9104;11188;23236;5797;90355;1605;5607;9723;64426;6422;89795;7040;10512;50859;8473;8…	-
GO:0006929	substrate-dependent cell migration	-0.336675	-1.8171	0.0175824	0.0742778	25	22	2046;64805;5788;6591;6386;4983;1464;6091;2017;101;57669;7424;506;23607;2335;9270;9353;6789;23294;57698;8829;22801	-
GO:0006749	glutathione metabolic process	-0.242321	-1.80991	0.0149573	0.0757896	50	28	3029;91227;9446;494143;10550;2730;4780;79094;124975;373156;2686;2941;2939;2944;2938;2936;2948;2940;2949;2946;25974;6505;2729;2687;2953;1497;2539;23657	-
GO:0043087	regulation of GTPase activity	-0.155061	-1.80847	0.00746269	0.0752301	174	51	10681;10999;54959;7248;10507;5365;402;5909;2043;375790;10125;9270;85397;152273;2042;10276;26037;23654;10979;143872;55255;2245;613;9912;89846;92154;22930;55619;8874;8394;7409;202243;22841;7813;203228;2044;3655;10565;29;253959;1946;4594;23348;6422;4916;7410;139818;55616;8477;6001;5592	-
GO:0016197	endosomal transport	-0.14	-1.79571	0.00277778	0.0801898	277	146	150368;23163;23527;25978;738;83874;9182;23023;26000;4645;51160;57182;84661;128866;253725;51560;5594;63893;8674;8938;9559;100287171;23484;7260;85021;22853;51026;55737;57679;8724;144717;23339;51429;51534;57533;55004;64284;7879;84067;142685;257364;6653;9525;10311;112574;4218;55207;27236;401548;404636;537;81609;92421;950;9727;9827;30845;54918;84910;8729;9341;10890;259173;25930;51479;88;9230;11151;155…	-
GO:0051932	synaptic transmission, GABAergic	-0.228832	-1.79477	0.00902935	0.0792258	56	28	5581;57555;2550;2555;2557;404037;2563;2559;22865;1182;1269;84885;2554;8224;2565;766;2562;6869;2566;2556;7915;1813;51542;594857;85445;6812;148;22871	-
GO:0033627	cell adhesion mediated by integrin	-0.204283	-1.79372	0.00917431	0.0786627	80	18	1545;340533;255743;3679;55612;8631;5140;6366;8515;8613;3655;5777;5781;3071;3675;3685;22801;1803	-
GO:0009743	response to carbohydrate	-0.144588	-1.78031	0.00857143	0.0843018	218	52	6934;2081;7776;1958;4884;6844;125111;2621;2646;23098;1080;5007;8398;4088;50507;5106;5290;6514;6598;7447;9462;6597;80339;10628;84327;22841;2044;2137;57521;23236;64581;1946;5313;2729;5208;4023;51092;114;6720;1581;8473;847;5127;6196;389692;8622;10203;3745;57678;3480;8891;51085	-
GO:0007029	endoplasmic reticulum organization	-0.186946	-1.75936	0.0242131	0.0948975	97	48	10162;22872;25923;65125;9694;22931;29927;7732;80124;133022;57003;63932;83850;93380;284361;283820;10313;10890;56851;6449;51062;10959;163590;3998;84522;55151;225689;54499;2580;51016;65055;7905;10345;55831;56926;9919;22930;92840;79137;5830;84327;9980;375056;23420;57698;54463;79041;6252	-
GO:0043586	tongue development	-0.34108	-1.75407	0.0340426	0.0966814	21	20	4909;7480;9464;3066;3065;6899;51804;137814;6495;1499;56603;9992;3229;54796;27152;51176;1956;51057;3815;2737	-
GO:0045444	fat cell differentiation	-0.138471	-1.75044	0.0108401	0.0972769	226	50	583;6041;8800;10124;129685;1040;55212;1488;10979;4088;9658;2624;406;59341;64318;5292;240;284273;2874;266977;27241;3280;80339;28971;3638;6789;25937;51341;28951;595;222236;5469;54463;23236;201501;1487;25776;8554;4023;6422;4329;84935;4091;6720;7040;84230;221395;79068;10891;2167	-
GO:0006638	neutral lipid metabolic process	-0.16417	-1.74952	0.012285	0.0963267	129	55	339;8228;9926;11343;140701;338;55326;6653;2166;8513;150763;376497;8525;26090;857;51141;859;128486;23259;9489;145447;3990;1374;347516;23399;57406;6400;11145;4547;22863;84803;1373;1609;9388;255738;5106;158835;80339;6622;3638;5321;2180;116255;2710;9104;5781;4023;6720;1608;7069;847;11057;64788;57678;2538	-
GO:0030101	natural killer cell activation	-0.185856	-1.74922	0.0136054	0.0950674	92	49	3952;5052;6670;201294;3592;4818;7301;2268;257101;25807;114770;79465;3916;3456;81609;3451;6504;6777;100507436;11151;116449;8993;2013;259197;3443;5293;51561;11143;10125;3823;56832;3439;3440;285282;6844;84868;2621;3452;3445;7297;80329;3717;3600;3822;3824;10461;3821;914;26191	-
GO:0007030	Golgi organization	-0.163683	-1.74247	0.0127551	0.0979855	141	53	30845;4644;51112;8729;653720;23122;10419;10959;1453;222068;22796;3998;83548;84932;10490;400;54808;57198;11018;1452;91949;9382;116068;57511;23363;9183;23332;2580;9554;8548;51361;5604;9648;26259;84272;137886;9919;25839;8874;157680;9659;5595;10565;57584;27314;2804;57531;79591;8934;55204;10466;143187;65243	-
GO:0016482	cytosolic transport	-0.167523	-1.74164	0.0119617	0.0972841	134	82	254122;3798;51552;64145;112936;1639;6642;8677;127845;54551;150368;6860;738;83874;26000;253725;51560;63893;8938;9559;100287171;4204;7260;51026;55737;8499;8724;5305;144717;57533;7879;142685;3916;55207;27236;9827;30845;84910;8729;9341;51479;26088;29934;3998;8218;58533;80128;10490;23041;400;6293;347517;51209;7874;387680;2580;23074;10749;9648;54832;51542;2060;9779;55614;9980;10139;219931;7813;9179;904…	-
GO:0016042	lipid catabolic process	-0.126241	-1.73842	0	0.0977001	327	138	3667;390916;5049;51302;5346;5581;64900;7291;84681;8647;10858;124626;1376;23659;8310;1666;3030;35;5096;54363;5580;7879;8228;11343;129807;140701;338;6653;83752;2166;2581;30814;375775;5467;8513;34;340654;38;51390;56603;81579;8660;9370;950;2168;6609;26090;5465;1892;219743;5191;6342;2717;339221;8529;3074;5330;54677;6718;10999;128486;23259;2760;5332;6716;145447;23600;2629;56898;3990;5825;8879;1374;8412…	-
GO:0061448	connective tissue development	-0.131978	-1.73255	0.00268097	0.0995263	278	70	5916;6660;129642;2260;4488;5458;7474;399979;2355;7227;340260;57561;871;11145;1301;55790;65992;7067;8648;3200;583;89766;1958;25987;642658;2202;652;7048;23314;4088;9658;309;59341;538;1435;5290;9462;1291;653;157680;2737;7059;55512;1836;9350;2132;4209;85301;5595;81792;116236;1490;10269;57560;2734;5781;4023;4054;7040;649;64764;79068;8837;1116;4256;10891;4774;2690;55959;80310	-
GO:0015980	energy derivation by oxidation of organic compounds	-0.128895	-1.7252	0.00593472	0.102537	308	176	4512;4513;4519;4535;4540;5256;7415;10476;10632;2645;57017;80183;8908;126328;1339;208;2395;2642;374291;4776;48;54539;55276;84701;8864;9377;1349;155;522;6389;9365;114789;1327;2108;3091;3481;4702;4711;4717;4725;7381;26471;3952;55753;637;7360;205;27069;4504;5501;5509;56181;57103;6390;1340;2998;3416;3667;4709;4714;506;23369;4704;7388;4160;5502;10105;23479;4707;5162;7386;54949;1431;2548;34;5504;790955;…	-
GO:0140115	export across plasma membrane	-0.217479	-1.71943	0.0239651	0.104414	65	18	5002;10008;6543;55244;23704;6565;3757;7779;479;477;10057;146802;481;3752;4363;2697;8645;3745	-
GO:0016049	cell growth	-0.11247	-1.70671	0	0.110559	466	143	131566;203245;27296;3984;5465;6595;9175;116224;3688;3913;51199;56920;83737;9362;10371;102;10425;223117;84717;859;23011;9699;9798;10500;1956;26053;27302;3273;627;6868;80128;8751;9792;2064;55364;5916;9355;9686;10507;5458;6586;7474;55540;55909;5931;9868;10501;11143;57144;59284;1029;344901;4633;57611;91584;10505;23566;5371;1399;2664;351;51147;84722;147906;3484;4881;10276;2016;51193;9344;1909;22999;24…	-
GO:0009451	RNA modification	-0.14523	-1.70149	0.0128866	0.112181	170	97	54502;55253;8518;115939;348180;55623;80324;10785;285381;55621;80745;113802;64216;79872;11062;155435;158234;6634;6741;129450;51605;54888;6636;29081;339175;55695;79691;9836;105;339;4234;55783;79828;84705;29890;54920;54931;84881;10930;25821;27304;54901;64172;54974;4839;93587;57570;127253;27079;56339;23070;60487;115708;25840;29063;63899;441250;8846;26610;51531;83448;103;123263;63935;55798;56257;6301;…	-
GO:0007422	peripheral nervous system development	-0.185661	-1.69053	0.0143541	0.117847	89	29	5274;5453;627;2064;5534;23405;4664;91584;5339;9968;2817;5604;56288;163175;10370;1910;1291;40;224;8506;5970;1020;10397;3670;5595;1605;6654;3908;2065	-
GO:0021915	neural tube development	-0.154532	-1.69019	0.00260417	0.116552	152	60	26227;388585;11019;26160;6046;6385;84678;144165;2909;54910;23648;7289;57216;10653;27152;51339;10959;7189;23552;57534;5916;7248;9355;10522;677;7474;8854;27443;5567;6692;5076;8463;9968;7408;51057;79600;2637;23654;652;10370;55081;3280;5362;653;23242;26005;2737;6789;199221;5754;221322;3705;23322;25776;6422;7040;10512;9742;57728;55764	-
GO:0001101	response to acid chemical	-0.162471	-1.68687	0.0126582	0.117223	127	35	1956;2741;445;80315;652968;9868;84918;1786;5339;23304;2475;729438;1373;80781;6494;538;5290;22849;80339;1291;9131;53335;57559;5970;57521;10325;10458;1288;210;2729;143686;3745;3480;493;80310	-
GO:0061744	motor behavior	-0.325016	-1.6771	0.0221774	0.122214	22	8	2908;2925;51542;80208;22911;104;6505;1803	-
GO:0006399	tRNA metabolic process	-0.13957	-1.67472	0.0100503	0.122402	189	107	55253;661;8518;23395;348180;4677;55278;55623;80324;10785;285381;3376;55621;60528;79587;80745;51637;11062;1485;158234;30848;6741;129450;51493;51605;54888;339175;79691;9836;26024;4234;79828;84705;54920;54931;84881;11128;116461;25821;27304;54901;64172;80746;10799;54974;2975;93587;57570;127253;51520;55699;7407;60487;115708;63899;441250;57176;9692;23438;2617;79731;8846;26610;51531;123263;51010;2193;23…	-
GO:0016052	carbohydrate catabolic process	-0.149973	-1.66923	0.0105263	0.124562	154	22	405;2592;4967;51341;8850;130589;2710;57521;5226;4668;5313;230;5207;5208;4126;51422;79660;8473;2530;28964;51085;2538	-
GO:0031589	cell-substrate adhesion	-0.120901	-1.66867	0.00874636	0.123595	333	99	56940;88;9404;11151;23122;284;3688;4617;4771;7010;10516;2241;8573;9647;2013;51144;10551;3273;5291;5921;7450;8751;7248;79625;8754;3684;402;811;1029;29780;3037;64098;9270;1399;2042;23332;3175;349633;51057;9344;2621;80725;285613;54749;10979;3693;10631;23189;4088;25992;1435;1842;613;8861;340533;5590;55901;8874;255743;3679;55612;8394;8631;10018;6237;6366;8515;3717;7059;604;6789;55604;5800;10580;1020;5…	-
GO:0006885	regulation of pH	-0.177459	-1.66648	0.0173267	0.12367	99	52	285335;356;5594;6549;84317;55858;25932;4948;506;10159;6556;83697;7879;3916;23315;23682;596;80231;537;11261;1182;2896;10312;8671;480;23312;523;9777;84679;155066;389015;284525;54734;766;51606;526;84329;8804;23557;9114;1080;1910;51458;9497;219931;3920;479;5595;5166;5164;1203;285195	-
GO:0043467	regulation of generation of precursor metabolites and energy	-0.154088	-1.66573	0.0176768	0.122754	129	34	3643;402;201163;23178;2819;63976;351;89801;90673;2475;9759;59341;84300;538;65084;5290;7157;87178;6622;405;10580;51341;8850;79085;57521;8445;5507;5207;51422;79660;8473;10891;28964;51085	-
GO:0007409	axonogenesis	-0.111128	-1.66481	0	0.122073	438	157	26257;29882;4218;4858;596;65078;7414;1272;200933;22865;2596;6794;10678;144165;23077;2335;2909;54910;886;1908;23032;2803;57609;10890;3984;57216;9175;9638;3688;3913;51199;56920;57463;10371;1959;223117;4130;51062;54538;23011;4684;4753;57731;85449;9798;10500;26053;627;6868;80128;8609;2064;9355;10507;5365;5458;6092;6586;7474;9499;10501;2043;6498;84665;4168;57611;653781;91584;10505;23566;5076;84612;933…	-
GO:0007272	ensheathment of neurons	-0.15207	-1.66181	0.0125	0.12283	150	50	58494;928;57463;81846;8560;1959;8882;3074;8455;84668;5453;55624;8892;2064;5916;7248;5534;3766;23205;23405;4664;5339;9331;23385;7572;2817;2475;5604;56288;163175;256987;9896;1291;8506;10397;7504;23191;5595;152189;9444;1605;5764;6654;8898;225;54468;2824;6326;2065;55331	-
GO:0071887	leukocyte apoptotic process	-0.162954	-1.65158	0.0175	0.128726	113	45	3586;3965;57181;596;6482;100;10945;8660;10859;27086;64332;3575;4254;5291;5293;5304;6868;9093;26155;1234;7474;8737;1029;1676;80301;1399;3661;1514;2621;652;29126;1178;842;7157;84524;10018;6366;2737;604;10461;22920;384;1831;57678;23657	-
GO:1990778	protein localization to cell periphery	-0.120074	-1.64556	0.0116279	0.131915	342	145	55327;55737;5581;64083;682;8500;89958;92482;9528;10550;2903;5864;65125;783;115548;142684;27032;29801;3767;7879;10266;392509;6653;83786;23682;4218;10268;10368;20;25945;537;2852;7132;9312;9370;950;11031;23241;2803;30845;4644;5593;9341;10890;88;8825;23122;26088;3688;51248;857;9053;102;10484;403;4926;582;859;9482;10959;2013;245812;5621;57731;84668;10551;1956;378884;10490;2064;55146;30818;57217;85409;…	-
GO:0071559	response to transforming growth factor beta	-0.125679	-1.64408	0.0108992	0.131366	262	111	23089;23607;25942;5300;5494;6375;3622;4090;5468;54976;678;10273;114990;3621;80139;25878;50515;10637;124857;161742;375387;6794;1284;5045;1387;54829;652991;2201;5465;56940;9404;25805;3688;57045;857;3309;859;117166;64332;10454;4221;5138;58533;6664;6868;6660;8754;5928;677;7474;4093;5931;6498;9392;201163;63976;5371;1399;55756;83891;10253;3175;642658;8848;51742;8576;2908;5598;64081;753;10979;3397;3693;…	-
GO:0097485	neuron projection guidance	-0.130623	-1.64229	0.007109	0.131686	233	74	3913;56920;10371;1959;223117;54538;4684;4753;85449;10500;627;6868;8609;2064;9355;10507;5365;5458;6092;6586;7474;9499;10501;2043;84665;91584;10505;2636;351;7408;2042;3730;1909;2637;23654;283297;9252;2051;8997;9637;1826;8399;9353;80031;2048;23022;5361;5362;133418;2737;11041;91653;5800;1020;219699;3670;2044;5754;2290;23191;5797;1605;1946;9723;6654;10512;8829;1889;4147;285220;323;3908;53942;8633	-
GO:0098743	cell aggregation	-0.328076	-1.64166	0.0417582	0.130703	21	11	4057;4617;388364;6660;51297;340260;1301;7067;1490;649;4256	-
GO:0035264	multicellular organism growth	-0.151104	-1.64161	0.0169492	0.129396	141	34	80169;8879;2355;55777;7429;55717;5339;351;5324;583;2475;26058;1813;84189;1435;5290;9462;7157;5830;55512;55224;25937;391723;104;10269;6654;5781;367;79068;23371;472;57678;2690;2538	-
GO:0031346	positive regulation of cell projection organization	-0.119525	-1.63984	0.0150602	0.129157	342	82	79625;10507;2260;5365;5458;6092;7474;2043;375790;6498;7429;8976;91752;57465;57611;91584;23566;23363;23433;2664;163404;2042;23613;49856;8100;5789;2475;23654;5604;10602;26259;3815;411;8175;538;221914;5290;1826;9353;22906;6280;2048;5361;5362;84079;8874;653;23242;6366;27067;57175;55604;8850;324;3655;5754;57698;7224;23191;27020;10458;23426;5764;1946;23064;64175;4916;5295;139818;4919;8829;3675;10801;88…	-
GO:0031503	protein-containing complex localization	-0.140135	-1.63936	0.0215054	0.128232	185	43	51068;59284;8976;10243;55697;5371;23557;8100;4884;51057;8417;92104;4117;56912;55081;79989;9912;55112;2060;5590;7275;27067;7013;56850;6103;27020;22883;23426;1605;6505;57560;8943;9742;54468;8473;27065;1740;472;57728;9897;10082;55764;22871	-
GO:0014812	muscle cell migration	-0.181127	-1.63424	0.0225564	0.130716	85	21	3037;9270;6869;10276;652;10631;538;1545;10672;9353;4035;80031;199;5361;57175;7099;255394;8829;11057;80310;5592	-
GO:1905475	regulation of protein localization to membrane	-0.146338	-1.62538	0.0188172	0.13611	171	51	9482;10959;245812;5621;10551;1956;378884;10490;2064;3684;85409;7429;342667;9847;9270;1399;23433;2664;2042;23613;2817;8417;221914;5290;9419;9912;5590;25921;4035;2048;51024;5583;22841;56850;10580;1020;2181;1605;6505;57214;5295;23732;7040;8473;367;3675;2262;3745;10082;23657;493	-
GO:0098742	cell-cell adhesion via plasma-membrane adhesion molecules	-0.130988	-1.62398	0.0336788	0.135797	236	59	3684;5365;6092;94030;9499;1015;1365;2895;30835;84665;199731;1013;9075;27328;54510;5789;28513;56121;23654;5598;7048;57575;145581;54549;1010;6401;1826;23022;9074;133418;7216;5101;56127;57717;56131;10686;23705;5099;5754;27020;8763;1016;5797;22920;22883;83872;56126;1946;5607;57863;56122;28316;253559;5175;3675;10178;5793;55714;22871	-
GO:0060216	definitive hemopoiesis	-0.344976	-1.6225	0.0408602	0.135613	17	9	7010;103;161882;204851;2624;4297;613;7049;4211	-
GO:0021675	nerve development	-0.169704	-1.6183	0.0289532	0.136317	96	28	627;3212;26018;4762;23405;3746;91584;5076;3200;4884;1909;3736;7020;10370;84189;3280;2048;5361;2737;3670;104;1605;8829;1889;6507;6326;2065;55959	-
GO:0001819	positive regulation of cytokine production	0.103195	1.3184	0.09375	0.424878	466	120	9173;3929;7805;4828;53833;7057;113277;8808;5724;727;50943;6850;834;89870;4938;3702;4671;100431172;3606;468;8767;147372;247;4860;115362;26253;3558;25865;4282;373509;54209;5603;91662;9466;3265;3595;7097;672;28984;51284;1054;9475;10666;4345;11148;2867;3566;3148;8809;947;4060;283234;6693;27179;9590;10623;260434;728;3663;55122;81844;51704;338382;10211;4192;10146;30968;729230;4049;56253;2627;3115;33832…	-
GO:0002250	adaptive immune response	0.103661	1.32118	0.116418	0.423981	447	99	9173;7462;10673;53833;7128;3263;79908;973;727;84542;50943;6850;970;2267;3142;3702;3122;3606;8767;722;64218;9156;3558;1524;25865;113;54209;50856;5873;9466;3265;717;2213;729;383;5817;634;9390;10666;154064;11221;127544;4277;3566;8809;915;55183;6693;720;27040;725;55122;3123;3560;5971;930;220972;2244;56259;708;710;729230;1520;3903;4049;56253;6891;1439;3115;11035;5896;5579;7454;27074;3718;712;730;79679…	-
GO:0071241	cellular response to inorganic substance	0.122535	1.32305	0.126418	0.424864	219	14	653361;151835;1894;1663;8678;468;51760;890;8437;1742;27347;113;9076;3747	-
GO:0010737	protein kinase A signaling	0.218242	1.32306	0.134892	0.429017	38	12	9495;9049;2810;4282;6954;9590;84221;3375;56892;3936;2492;799	-
GO:0150146	cell junction disassembly	0.26175	1.32542	0.157116	0.429448	26	11	22943;10154;1524;54209;10882;382;712;6833;1845;10982;577	-
GO:0045786	negative regulation of cell cycle	0.108997	1.32617	0.0977011	0.432512	361	105	83990;785;10769;3834;10950;3014;6347;990;10403;8870;983;7272;991;9319;8318;6657;11130;247;4193;54766;51065;91603;647309;51343;83666;8260;672;28984;1111;1026;5347;701;9212;63967;3623;57405;1763;3225;4085;4869;891;322;3248;118471;9555;11162;144455;147841;339345;4751;51514;3624;387695;348654;55143;2177;9819;51499;900;1063;1432;864;10116;4880;4998;56984;675;699;7832;4682;57099;25793;389493;4882;90381…	-
GO:0001906	cell killing	0.123226	1.32697	0.120313	0.435402	214	56	727;6850;203068;100431172;3122;3606;2633;115362;8970;117159;1524;6223;5873;388646;55876;2213;729;6156;383;5817;634;85236;9390;1054;10666;154064;387837;127544;4277;409;3820;2634;3123;8807;56253;6891;3075;11035;1130;140823;1669;23207;3799;3853;730;909;400830;4615;1113;1512;6318;2635;59067;733;10383;4843	-
GO:0023058	adaptation of signaling pathway	0.26834	1.33653	0.143126	0.42767	25	15	133;409;9413;2966;54550;2915;100506013;407;157;156;29978;3351;408;6247;1814	-
GO:0032102	negative regulation of response to external stimulus	0.106666	1.33824	0.0993976	0.429298	394	64	83481;10769;53833;7057;7128;6347;8870;80763;727;9111;50943;6850;4938;7114;149095;114769;2;64218;11326;2876;3558;5055;6223;4282;54209;91662;5154;9856;2213;348;383;6259;9212;634;387837;6531;11221;388581;4345;3559;4277;80263;11005;409;84830;6693;84243;22915;152138;3123;133060;64116;9607;4192;2244;2247;54437;6737;708;710;730249;9470;5156;55872	-
GO:0042330	taxis	0.103949	1.34062	0.0924499	0.429603	433	109	1948;6364;8817;8740;3929;3680;1907;7057;6347;3576;7857;2921;5724;727;7852;7941;1525;6850;3627;79902;80270;7114;64218;347733;1672;1524;1901;25865;27347;6223;4282;2920;54209;245913;5154;3265;683;3958;58191;6259;6278;3491;57402;8600;1240;2867;409;3148;6355;120425;6693;8061;6037;728;3577;387695;4192;7074;1012;2247;54437;59352;708;729230;90550;1441;5156;6360;1130;1839;3579;1432;5898;6809;25960;285;473…	-
GO:0001945	lymph vessel development	0.245202	1.34474	0.13371	0.427137	29	10	1948;10630;6850;147372;2247;3964;54345;4882;1969;93	-
GO:0097305	response to alcohol	0.122006	1.34705	0.115942	0.427843	246	58	6690;7298;983;1446;50943;1019;4193;2;329;5030;6000;598;3558;27347;113;9076;3747;672;3371;1026;6531;107;1141;2904;3248;8061;55915;6155;3184;5563;1036;3624;2796;3779;108;3283;10270;114881;841;552;5579;1440;1815;4880;142;6648;790;5997;4615;2354;6138;19;2822;6363;10654;3158;4986;6198	-
GO:0031348	negative regulation of defense response	0.122014	1.35354	0.109063	0.421608	241	59	10769;53833;7128;8870;9111;50943;6850;4938;7114;149095;2;11326;2876;3558;6223;54209;91662;2213;348;383;9212;634;387837;11221;388581;4345;3559;4277;80263;11005;409;6693;84243;152138;3123;133060;64116;4192;6737;708;710;730249;9470;55872;54;7525;1432;6714;142;325;5771;79671;8530;4790;58509;84640;6318;116379;2358	-
GO:0002764	immune response-regulating signaling pathway	0.107345	1.35873	0.0882353	0.417506	464	105	7462;3929;7805;25827;785;330;53833;100133941;7128;79908;973;9111;50943;6850;834;89870;4938;3702;4671;8678;2633;8767;329;11314;115362;26253;25865;53347;640;373509;54209;3265;7097;2213;3958;51284;5515;9212;634;10666;387837;57402;29085;11148;1240;153579;4277;11074;2867;409;915;5058;23149;784;8061;84243;2634;27040;3656;4034;5062;260434;728;152138;3123;338382;2533;930;9684;10211;5063;30968;708;730249;…	-
GO:0032200	telomere organization	0.139522	1.36397	0.112179	0.414048	153	60	245711;55226;201516;5111;9156;2237;24144;9212;4216;1763;55651;10574;2643;55183;3184;4751;3183;51548;6714;55505;675;80119;142;121504;9401;9134;10694;23293;55135;5976;283899;170506;2547;3178;220064;3326;7203;8520;92345;8658;167227;23137;5073;5570;5889;11284;4798;5609;135458;22948;54617;197370;10728;25913;641;65057;26277;54780;79913;10576	-
GO:0032069	regulation of nuclease activity	0.305564	1.37088	0.137218	0.407244	18	5	1663;4938;5111;4869;3148	-
GO:0070193	synaptonemal complex organization	0.264	1.38742	0.12233	0.38512	25	9	9985;317761;9319;256126;5347;10734;158401;6847;10388	-
GO:0022900	electron transport chain	0.140855	1.38971	0.0977199	0.385943	158	5	653361;314;983;2877;7264	-
GO:0031098	stress-activated protein kinase signaling cascade	0.128342	1.40111	0.0668648	0.372639	234	25	653361;22943;9618;5606;60401;4671;8678;8767;1410;27347;54209;5603;55504;3265;355;2213;51284;4216;84557;2305;11221;8600;389400;998;8312	-
GO:0043491	phosphatidylinositol 3-kinase/protein kinase B signal transduction	0.124436	1.40688	0.0741325	0.368251	281	27	653361;1634;9518;25827;7057;2022;3059;2912;8678;3606;4920;2876;1524;54209;5154;2688;5515;634;5518;388581;5287;8600;389400;375033;409;998;1411	-
GO:0010639	negative regulation of organelle organization	0.115197	1.40755	0.0759878	0.371571	332	93	10677;29765;3985;146206;10403;8870;666;7272;85477;991;9319;9168;11130;55226;8678;7114;9087;598;22974;2876;1901;10382;23329;8260;6708;672;27166;1111;5347;701;9212;4000;57405;50848;4085;4869;7153;891;81624;118471;23370;5062;5216;197135;10449;118;147841;339345;116985;28978;3375;165186;348654;55143;4070;4137;51499;10493;3183;585;1063;54521;6714;56984;699;7454;80119;142;4682;10413;2648;23293;25999;550…	-
GO:0043549	regulation of kinase activity	0.112141	1.40985	0.0856313	0.372653	431	52	653361;245711;8817;1894;7057;100133941;9618;990;92335;5618;5606;152110;1033;5470;11314;1742;22974;2810;10645;255324;54209;5154;3265;2688;28984;348;1026;5347;29950;5515;634;63967;4216;11221;3491;57761;8600;4869;51719;8312;5058;9555;27040;5062;5525;260434;80829;728;51704;3123;55011;56892	-
GO:0006997	nucleus organization	0.144522	1.4176	0.0892562	0.365237	136	51	1663;983;80346;6223;373509;5619;1111;5347;26038;4000;3148;7329;9555;7142;7443;84172;23141;165324;4001;11189;7536;1760;5579;5620;50511;57602;124491;55706;55135;6847;129401;23345;55968;10783;23353;55165;83983;8467;9688;26108;27183;11176;53371;10015;23306;55818;9221;1861;2113;221035;6839	-
GO:0007018	microtubule-based movement	0.112602	1.42624	0.0582242	0.357134	414	114	144406;57576;83853;26256;84071;3834;345895;5874;10112;51314;9493;399949;151254;9389;347732;92749;123872;154313;152110;150483;8382;1767;1770;118491;1672;159686;9787;164781;199953;29105;81930;85438;22873;283629;51364;63978;998;7846;1780;255061;378807;55811;220136;79819;84074;348807;9585;113220;24137;282991;9001;285588;154865;202500;50632;5232;5360;79659;133308;23162;64446;338879;4137;90410;11189;20…	-
GO:0002544	chronic inflammatory response	0.303302	1.42985	0.109228	0.356651	20	4	7057;7128;8876;50943	-
GO:0007062	sister chromatid cohesion	0.205885	1.4351	0.104553	0.353621	55	21	9985;1663;991;2237;8260;5347;701;79892;5518;113130;9555;699;10734;2959;114799;157570;728637;8658;23137;3835;5889	-
GO:0034502	protein localization to chromosome	0.169279	1.43854	0.0831919	0.35338	102	45	245711;983;7272;1058;8970;5347;701;9212;6047;25900;10574;9555;3009;7443;3012;51548;675;142;121504;112869;10694;29072;55055;55135;27085;7203;157570;8658;23137;6688;22948;23272;11073;25913;65057;26277;91272;9735;10576;283489;545;57082;140690;23063;54908	-
GO:0052547	regulation of peptidase activity	0.133622	1.44697	0.0597907	0.345997	230	69	7805;330;7057;653145;10017;666;5696;6850;834;6657;144568;5698;6695;4671;8767;114769;329;51065;2810;2876;130399;64065;373509;91662;9705;112399;355;83596;27166;340485;9475;2904;5062;55011;4137;51079;51499;9141;5366;841;23400;3932;6714;10541;27074;8530;2537;23787;51107;5684;581;1512;5275;6318;1942;29108;9447;286204;8301;10892;3336;7448;4804;4824;6317;6582;1447;374969;7076	-
GO:1901654	response to ketone	0.134409	1.45751	0.0746753	0.336205	207	25	653361;7057;7298;1446;5724;50943;1019;2;5030;5111;598;27347;9076;7097;3371;1026;9475;107;5069;64754;8061;2056;6155;3184;5563	-
GO:0002832	negative regulation of response to biotic stimulus	0.165574	1.45769	0.079258	0.340394	109	37	7128;9111;50943;4938;149095;114769;2;11326;6223;383;9212;634;387837;11221;4277;11005;409;84243;133060;6737;708;710;730249;9470;142;5771;79671;58509;84640;6318;55646;4940;1398;59307;23170;197358;29883	-
GO:0002697	regulation of immune effector process	0.120463	1.45983	0.0660522	0.341947	368	60	653361;3929;7805;53833;3263;5724;50943;6850;3142;3122;3606;8767;722;2;11314;11326;3558;1524;6223;8673;4282;54209;9466;2213;383;3958;51284;5817;634;9390;10666;154064;387837;11221;4277;11005;2867;3566;409;3820;8809;55183;6693;725;3663;51704;3123;8807;708;710;729230;4049;56253;6891;7293;3075;5170;54;11035;3098	-
GO:0006298	mismatch repair	0.264804	1.46255	0.0747331	0.343206	29	4	4438;83933;5111;9156	-
GO:0002274	myeloid leukocyte activation	0.135905	1.46621	0.0714286	0.343213	231	24	9173;7462;306;3929;1907;7057;113277;401258;3576;5724;9111;6850;3606;10537;7442;11314;11326;1524;27347;8673;4282;54209;7097;2213	-
GO:0045103	intermediate filament-based process	0.177033	1.47145	0.072695	0.341259	91	22	83481;3875;342574;25984;3860;3849;81493;390792;3889;51350;3868;54474;631;3853;6469;2670;3855;5318;2125;3851;9118;162605	-
GO:0044772	mitotic cell cycle phase transition	0.116708	1.47236	0.0536513	0.344987	406	60	245711;9133;785;10769;6347;990;10403;8870;983;7272;991;9319;54443;9833;11130;1019;6241;10537;4193;1033;890;51065;6152;10460;91603;55835;27338;51343;11040;50484;9787;6240;672;9510;28984;8900;1111;1164;6790;1026;5347;5515;701;9212;63967;2305;57405;113130;4085;8317;891;605;9275;118471;9032;79831;144455;147841;255374;51514	-
GO:0006260	DNA replication	0.131758	1.47404	0.0619335	0.347724	267	46	8208;51659;11232;1663;990;10721;983;389643;5980;8318;374393;5984;5930;890;5111;2237;6282;91603;57697;647309;4176;50484;5985;116028;6240;672;5983;1111;1026;5515;7083;56953;79892;5518;5427;1763;23594;8317;998;4673;54107;92675;144455;79736;51514;64769	-
GO:0141060	disruption of anatomical structure in another organism	0.176573	1.47506	0.0713154	0.35158	93	30	727;6850;2633;115362;8970;117159;6223;388646;55876;729;6156;383;85236;4277;5967;2634;140823;1669;3853;730;400830;4615;1113;2635;733;4843;5968;2150;11334;3078	-
GO:1990868	response to chemokine	0.175994	1.47547	0.0800712	0.356286	92	27	6364;10936;6347;3576;2921;7852;3627;1524;27347;2920;54209;1240;9413;6355;3577;729230;6360;3579;5473;6373;81704;6363;6346;1237;5197;10563;1235	-
GO:0032602	chemokine production	0.176377	1.48052	0.0973154	0.354588	94	14	9173;3929;727;6850;4938;3606;8767;247;4282;54209;7097;51284;2867;3566	-
GO:1990000	amyloid fibril formation	0.254911	1.4867	0.111321	0.352041	34	23	1410;4193;54209;348;3375;4137;5203;11035;2521;3178;5663;6478;2934;9027;5202;5204;948;23621;5071;820;7411;8239;1041	-
GO:1902850	microtubule cytoskeleton organization involved in mitosis	0.150252	1.48858	0.0594059	0.3549	154	71	10769;9055;9493;10403;983;6795;7272;991;1058;10460;22974;55835;51203;9787;29127;6790;5347;9212;57405;4085;891;284403;4751;24137;55143;8841;10540;162282;55201;285643;55125;29072;5901;55968;8480;10783;1263;29899;4733;6905;23291;6993;8658;10015;10671;387755;64946;26073;51119;256364;3619;8086;9371;9700;2316;3833;440145;79648;79998;8481;29128;10726;126731;79884;51115;22919;3192;54627;54908;79866;9639	-
GO:0019932	second-messenger-mediated signaling	0.126603	1.48992	0.0623003	0.358641	313	76	6690;6364;7462;9495;1907;7057;3576;7852;6850;3094;2633;29850;7442;1672;287;10645;1524;3747;54209;10523;28954;348;683;5515;5518;8600;107;1240;133;5533;2904;6343;27040;4544;201191;3375;3577;3358;50940;1012;23394;56923;729230;90550;108;5156;662;2740;4137;5170;3579;1760;2915;552;4880;83873;3764;51196;27115;5530;799;920;1827;5350;5443;916;2358;4773;168620;23576;2932;3651;4843;4878;7226;81285	-
GO:0043410	positive regulation of MAPK cascade	0.11584	1.49196	0.0553936	0.361458	448	102	653361;6364;8817;7805;9518;22943;7057;100133941;113277;9618;6347;5606;60401;6850;6657;152110;4671;8767;4920;25865;27347;255324;4282;9283;54209;55504;5154;858;3265;2213;2688;65009;348;6259;6278;285016;4216;9475;59;8600;389400;409;998;6355;8312;5058;1687;2056;9590;728;55816;2861;3123;3375;3487;54550;9046;3624;9607;10961;3358;4486;2244;2247;4914;23162;5156;8649;4921;6360;10347;5028;2915;6714;768211;…	-
GO:0032634	interleukin-5 production	0.317926	1.4947	0.0873786	0.363762	21	2	9173;50943	-
GO:0009262	deoxyribonucleotide metabolic process	0.24137	1.49799	0.0828625	0.365085	39	13	7298;6241;4860;50484;6240;1633;56953;1841;4913;2987;252969;79077;51071	-
GO:0019692	deoxyribose phosphate metabolic process	0.24137	1.49799	0.0828625	0.365085	39	13	7298;6241;4860;50484;6240;1633;56953;1841;4913;2987;252969;79077;51071	-
GO:0033044	regulation of chromosome organization	0.136943	1.49859	0.0753532	0.376982	233	96	1663;990;10403;64151;983;23397;7272;991;9319;11130;55226;8678;10460;2237;8260;116028;9787;5347;701;9212;4216;57405;6047;4085;7153;891;10574;2966;605;2643;9275;118471;9555;3184;147841;4751;348654;55143;4137;3183;51548;1063;201161;6714;56984;699;80119;9918;10592;142;10694;23293;55055;1017;5976;10783;283899;9031;170506;3178;54892;8467;60;7203;8379;6886;92345;8658;167227;23137;5073;5570;11284;4798;56…	-
GO:0042770	signal transduction in response to DNA damage	0.146669	1.50139	0.0652866	0.379311	177	55	83990;10769;3014;25946;8870;983;6659;4193;51065;91603;51343;83666;4282;672;1111;1026;5347;56950;340485;63967;2305;4869;118471;144455;27330;51514;2177;51499;8533;9521;5366;8493;900;1432;10116;1647;675;387893;90381;10538;79791;1869;1017;27063;835;1263;25988;51512;54962;1859;22976;4303;57805;83667;200734	-
GO:0032609	type II interferon production	0.169439	1.50846	0.0645724	0.375951	111	23	9173;7805;53833;50943;3606;8767;3558;9466;3265;3595;51284;1054;10666;3623;8809;3123;3624;708;729230;4049;56253;3115;11035	-
GO:0097722	sperm motility	0.161268	1.50888	0.0709459	0.382139	136	31	144406;83853;84071;51314;399949;151254;9389;347732;154313;1767;1672;159686;85438;22873;283629;63978;255061;378807;84074;285588;154865;202500;5232;5360;133308;338879;11189;64147;132141;115948;122664	-
GO:0032623	interleukin-2 production	0.215749	1.52929	0.0569948	0.359345	61	21	7805;53833;7128;50943;2633;8767;4860;11326;25865;947;30968;729230;9308;79679;920;7186;916;10892;9454;5142;2625	-
GO:0007204	positive regulation of cytosolic calcium ion concentration	0.154003	1.53078	0.0522023	0.364011	163	45	6690;4828;100133941;7852;7222;5030;7442;1742;5739;3558;1524;89869;1240;133;784;2056;255061;5731;728;3577;2830;729230;2740;3579;5028;552;59340;27;2847;3814;624;581;799;1043;796;2358;6346;1237;2150;887;10563;117;1235;623;719	-
GO:0050900	leukocyte migration	0.123834	1.53321	0.0395738	0.367884	374	104	6364;8740;83483;6404;3929;3680;1907;7057;6347;3576;7857;2921;5724;727;7852;7941;1525;6850;3627;79902;80270;11314;4920;1524;1901;27347;6223;4282;2920;54209;91662;9466;10894;683;3958;58191;6278;57402;4345;8600;1240;50848;2867;998;6355;84830;947;120425;6693;2838;728;3204;3683;3577;387695;4192;708;729230;90550;1441;56253;6360;7525;11035;1130;3579;3932;6714;27;4739;5473;6093;6373;200576;2813;4615;8170…	-
GO:0031099	regeneration	0.149156	1.55105	0.0492063	0.350774	191	76	83481;306;7298;983;1996;6657;124872;4837;890;5111;2876;83606;9076;7104;9856;5738;3371;6790;1026;9315;688;11221;3475;133;10675;4192;56676;59352;23162;51156;471;3936;285;790;2670;10413;5530;84525;7351;219770;4756;3651;57190;158376;1719;3479;7448;1270;975;7476;2348;349667;4099;7124;6209;706;8634;1361;825;6426;6665;7471;146760;2066;2623;337;4815;5605;2155;2316;7070;79147;301;4131;56963;5782	-
GO:0006310	DNA recombination	0.133124	1.55655	0.0497738	0.350327	312	78	4438;283847;83990;51659;9985;3014;10721;5980;7516;317761;84542;9319;11144;3008;50943;8318;83933;201516;3005;9156;2237;57697;3558;4176;3010;3838;29893;116028;79840;9466;672;1111;147872;7153;8317;3148;55183;3009;55010;56979;78996;283677;64769;8089;84057;55063;11105;116138;348654;79000;2177;3006;285498;51548;5896;5531;675;7454;80119;142;3978;158401;387893;9401;121260;23347;2521;4292;10538;63979;8438…	-
GO:0071103	DNA conformation change	0.193192	1.55792	0.0709571	0.355334	87	48	83990;51659;1663;10721;8318;5984;57697;4176;5985;5983;1763;7153;2966;3148;92675;10146;3508;10973;80119;9401;116447;4175;4173;5976;170506;2547;7978;10923;164045;84296;63922;25913;4174;57680;641;8940;301;92797;56652;9837;3087;56897;2071;5888;84083;8607;22907;89797	-
GO:0140694	non-membrane-bounded organelle assembly	0.12554	1.56781	0.0459259	0.349619	377	120	9133;4703;29765;10769;9055;9493;10403;6795;6193;991;203068;54443;130916;653643;51065;1058;81027;55889;22974;54801;55835;6223;57647;9787;672;29127;58;161247;6790;5347;5822;9212;115106;6228;147872;6624;1466;342096;6047;6208;3856;4869;51388;25804;81624;25914;197135;284403;5563;6135;219988;4751;24137;5239;54890;653073;10146;10615;55143;708;11155;4621;5156;8841;6234;26284;4137;64147;71;1063;3936;65364…	-
GO:0090130	tissue migration	0.134245	1.56855	0.0415385	0.355749	299	29	83481;1634;1948;8817;306;116844;1907;10769;7057;7857;5606;54443;7264;14;7114;147372;29941;64218;2876;25865;9734;28984;58;23598;348;634;9475;59;11221	-
GO:2000241	regulation of reproductive process	0.146968	1.57249	0.0375587	0.358413	209	49	6690;5016;84690;5724;7272;991;9319;11130;154313;598;1672;130399;2661;51343;57647;6790;10184;5518;283471;6954;63978;255061;56979;339345;1618;3624;11105;2796;994;708;27161;338879;51156;5028;64147;6714;132141;4880;100506013;122664;6469;85360;10549;151056;4882;581;441531;136242;2175	-
GO:0009582	detection of abiotic stimulus	0.17397	1.62277	0.0518135	0.305226	134	35	10692;785;221391;7852;168507;7222;3249;7442;6335;5956;9600;5957;27185;57010;117531;10893;9397;56925;342372;9311;133060;2898;9293;4914;54437;114780;5132;50801;7439;10343;55107;2793;9780;10002;23349	-
GO:0098732	macromolecule deacylation	0.234591	1.62871	0.0556586	0.305479	56	35	11313;4837;83933;9734;5563;26009;51547;147111;8841;4137;51548;55689;112869;2648;81926;8467;1859;57805;200734;11176;10013;6839;10129;2316;11076;3458;2339;56271;58489;10434;4692;10474;51562;23409;5538	-
GO:0001539	cilium or flagellum-dependent cell motility	0.169119	1.67716	0.0315615	0.264721	164	58	144406;83853;84071;345895;51314;399949;151254;9389;347732;92749;154313;150483;1767;1770;1672;159686;29105;85438;22873;283629;63978;255061;378807;84074;285588;154865;202500;5232;5360;79659;133308;338879;11189;585;64147;132141;115948;122664;389320;221421;84229;441531;257062;85478;284076;55567;58531;25981;1235;6870;152015;54585;55036;8195;2712;91978;144535;3301	-
GO:0009581	detection of external stimulus	0.182189	1.68614	0.0377358	0.263112	131	35	10692;785;221391;7852;168507;7222;3249;7442;6335;5956;9600;5957;27185;57010;117531;10893;9397;56925;342372;9311;133060;2898;9293;4914;54437;114780;5132;50801;7439;10343;55107;2793;9780;10002;23349	-
GO:0007218	neuropeptide signaling pathway	0.195881	1.6893	0.0368421	0.266638	105	48	53831;4828;10888;5539;84109;22986;256933;5173;4985;57105;2825;2861;10887;9607;56923;2847;2832;4829;2837;5443;6866;796;84539;3061;4878;4986;134391;2834;124274;114815;51289;29909;5179;4988;11247;5367;680;10874;10886;11251;7349;6753;9427;100996758;6447;113091;85569;181	-
GO:0006858	extracellular transport	0.261919	1.69544	0.0439932	0.267895	45	9	83853;26256;345895;123872;152110;8382;1767;1770;164781	-
GO:0071897	DNA biosynthetic process	0.165326	1.70726	0.0174326	0.264964	180	78	11232;7298;84690;10721;5980;55226;5984;890;5111;25865;50484;5985;5154;6240;28984;5983;1111;1026;7083;9212;4216;5427;55651;10574;2643;54107;3184;4751;51514;64769;2247;5429;3183;1063;6714;4880;55505;80119;3978;124739;10694;23293;5425;55135;6847;27063;3776;64094;3178;3326;7203;7124;92345;8658;167227;5073;5155;5570;11284;2264;26073;5245;5609;7027;9767;1032;22948;143;4772;63922;7398;10728;25913;65057;…	-
GO:0044839	cell cycle G2/M phase transition	0.178539	1.70821	0.0380952	0.271016	140	50	9133;990;10403;8870;983;9833;152110;1019;890;91603;51343;373509;50484;6240;672;1111;6790;1026;5347;9212;63967;2305;4869;8317;891;9555;79831;51514;994;10270;8493;900;1063;4998;57099;9928;90381;5569;7319;1017;1263;5243;22976;4303;27183;60672;8883;995;5889;6873	-
GO:0045088	regulation of innate immune response	0.139009	1.71778	0.0328849	0.27027	403	70	653361;3929;25827;330;7128;3263;9111;6850;834;89870;4938;4671;8678;8767;149095;2;329;11314;115362;11326;26253;6223;83666;373509;54209;7097;2213;348;383;51284;5515;9212;5817;634;10666;387837;11221;57402;11074;2867;409;3148;3820;5058;8061;84243;2634;3656;4034;5062;57169;10623;260434;152138;55122;81844;338382;133060;839;9684;10211;5063;8807;6737;708;710;730249;9470;1520;56253	-
GO:0018212	peptidyl-tyrosine modification	0.15072	1.71832	0.0222576	0.277417	255	21	653361;6690;3263;5618;3059;6850;3606;8767;11314;1742;3558;255324;640;83666;4282;54209;5154;2688;374;683;5515	-
GO:0098664	G protein-coupled serotonin receptor signaling pathway	0.341343	1.72242	0.0366972	0.281753	23	18	3354;1128;3361;3352;3358;3269;59340;1815;3274;3362;1129;3356;1132;3351;1133;3350;11255;1131	-
GO:0010469	regulation of signaling receptor activity	0.209258	1.72923	0.03367	0.283676	87	5	653361;6347;1742;1081;255324	-
GO:0019221	cytokine-mediated signaling pathway	0.133913	1.73835	0.0273775	0.284146	481	105	9173;6364;83483;10673;7805;10936;3429;330;1907;53833;100133941;8808;7128;6347;3576;2921;3263;5618;3875;60401;7852;3059;6850;970;834;3627;4938;4671;3606;7114;837;8767;149095;114769;329;7188;8970;3558;1524;27347;342979;83666;4599;2920;54209;64343;55504;9466;9705;3595;355;2688;383;3601;634;8600;1240;3559;3566;3856;9413;6355;8809;56300;8061;2056;27179;3656;260434;152138;3663;81844;3560;133060;3577;36…	-
GO:0007051	spindle organization	0.169526	1.73965	0.0205047	0.291628	193	80	9133;10769;3985;9055;9493;10403;6795;7272;991;203068;653643;10460;81027;55889;22974;54801;55835;9787;29127;6790;5347;9212;115106;5518;147872;57405;342096;6047;891;284403;4751;24137;653073;79000;10615;55143;8841;10540;653641;55201;285643;4292;55521;55125;5901;2959;8480;10783;1263;29899;4733;84445;6905;1731;10982;1107;10426;347688;8658;10015;10636;10671;128153;64946;26073;51119;256364;54617;3619;80…	-
GO:0007606	sensory perception of chemical stimulus	0.132608	1.74584	0.0231884	0.29554	463	118	26248;254786;120065;79345;282763;390155;219464;259296;390181;390892;431704;219960;54429;128360;283093;338675;119679;392138;401993;7442;26683;343171;81282;26716;283159;390265;50839;219983;81392;26333;26692;120793;284532;317702;390081;259286;392391;79473;143502;403239;283365;390151;391211;26595;390442;343563;6531;219479;138804;341276;50832;765;79549;138881;81061;391189;138799;26476;26533;346528;264…	-
GO:0034341	response to type II interferon	0.186428	1.7575	0.0219224	0.294465	133	40	6364;6347;4360;3263;834;2633;10537;115362;4261;83666;9076;388646;7097;383;58191;6584;998;6355;2643;2634;338382;133060;6737;730249;6360;71;7454;3460;3799;5771;361;4435;55337;10096;2635;3394;6363;4843;6198;6346	-
GO:0016072	rRNA metabolic process	0.154339	1.77757	0.0159236	0.288179	239	91	6130;1663;54663;130916;55226;88745;1662;6223;28987;57647;6217;51154;5822;6201;64425;112495;10360;146857;6208;50628;55651;9555;6155;8602;6135;55011;6194;84172;51602;10248;51547;6129;6234;4137;55272;6227;6949;84135;117246;4809;6165;10412;22984;23029;54555;79002;26156;54606;55505;10171;57602;22894;65083;11340;83732;51013;55646;55813;4691;5036;6218;81887;84154;84365;23076;9092;3692;25983;2976;404672;…	-
GO:0009593	detection of chemical stimulus	0.137802	1.78319	0.0193741	0.29389	443	114	3929;26248;254786;120065;79345;282763;390155;219464;259296;390181;390892;219960;54429;128360;283093;338675;119679;392138;401993;7442;26683;343171;81282;26716;283159;390265;50839;27345;219983;54209;81392;26333;26692;120793;284532;390081;259286;7097;392391;79473;143502;403239;283365;390151;391211;26595;390442;343563;219479;138804;341276;50832;765;79549;138881;81061;391189;138799;26476;26533;346528;…	-
GO:0034612	response to tumor necrosis factor	0.16248	1.81168	0.0151745	0.282294	238	42	6364;83483;10673;7805;330;7057;7128;6347;3576;3875;60401;6850;970;834;4671;7114;837;2633;10537;114769;329;7188;7442;8970;1524;9076;55504;9705;355;672;58191;6584;8600;3856;6355;7846;2643;1687;2634;9590;260434;152138	-
GO:0050727	regulation of inflammatory response	0.149251	1.81764	0.0179372	0.288393	369	46	653361;9173;3929;25827;330;10769;53833;8808;7128;8870;7941;9111;50943;6850;834;4671;3606;7114;837;114769;329;3956;2876;3558;27347;344807;6223;8673;54209;5603;91662;7097;2213;3371;348;683;51284;221955;11221;388581;4345;8600;3559;80263;2867;84699	-
GO:0042742	defense response to bacterium	0.15718	1.8264	0.0227964	0.292103	288	77	6364;306;3929;2197;1401;6850;834;4938;4671;3606;837;2633;8767;115362;8970;1672;26253;117159;6223;259239;54209;245913;9466;388646;7097;55876;6779;6156;85236;57402;131375;11005;3960;140832;3148;245934;51316;6693;2634;57169;3017;6037;728;55122;6039;6700;387695;2244;245938;4049;10406;140850;338879;54;1130;4025;79792;140823;1669;3853;5473;129530;140686;245908;400830;284110;4615;4790;920;1113;254773;28…	-
GO:0072331	signal transduction by p53 class mediator	0.184616	1.82763	0.0145631	0.303194	160	57	10769;25946;666;60401;3094;6659;4193;51065;64065;4282;50484;1111;6790;1026;26038;56950;9212;340485;6201;2305;4869;64782;118471;79831;144455;27330;6135;23612;839;6872;55003;51499;8533;9521;5366;8493;6167;675;624;387893;1984;22938;581;10538;80237;1869;29108;147746;27063;835;1263;84154;51512;1859;22976;83667;200734	-
GO:0071826	protein-RNA complex organization	0.180194	1.8819	0.0110759	0.276326	183	109	6193;10659;51065;6223;6627;6433;24144;23450;8894;5822;58155;60680;6628;6208;8665;50628;25804;6637;79833;6135;55011;55015;25980;6635;79752;3646;6737;27161;6234;26284;5433;56949;11189;4809;7536;57819;135295;51634;8662;3799;55794;8661;8664;6632;22827;10421;51639;6629;11325;83640;6169;9092;3326;3692;4686;54505;10772;60677;92345;192670;6209;6232;24148;9879;10907;54960;6426;6631;11051;23451;10728;10658…	-
GO:0050906	detection of stimulus involved in sensory perception	0.142904	1.8883	0.0147493	0.284735	480	126	26248;254786;785;120065;79345;282763;390155;219464;259296;7852;390181;390892;219960;54429;128360;283093;338675;119679;392138;3249;401993;5470;7442;26683;343171;81282;26716;283159;390265;50839;219983;6335;81392;26333;26692;120793;284532;390081;259286;392391;79473;143502;403239;283365;390151;391211;26595;390442;343563;219479;138804;341276;50832;765;79549;138881;27185;81061;391189;117531;138799;2647…	-
GO:0032941	secretion by tissue	0.292392	1.93854	0.010929	0.268371	46	7	6690;27347;8673;6779;1128;6343;57835	-
GO:0022412	cellular process involved in reproduction in multicellular organism	0.151044	1.95634	0.0216138	0.271458	461	116	6690;245711;9133;84660;83853;26256;83990;84071;9985;346653;4603;84690;80726;10403;23397;317719;7272;151254;9389;317761;1525;9319;11144;84691;347732;91646;154313;8382;149095;284680;598;91603;1672;51684;2661;1081;159686;100125288;5619;135935;8894;8900;6790;80025;5347;26038;284359;81930;5518;147872;22873;23617;283471;6954;131375;283629;63978;7153;3148;2515;8061;57095;84501;378807;55811;283677;339345…	-
GO:0009566	fertilization	0.188507	2.01032	0.00969305	0.257242	193	62	6690;203102;9985;5016;84690;983;317719;84691;91646;7222;122258;149095;284680;598;89869;8748;284359;10184;158062;8749;283471;131375;283629;63978;93185;10574;26476;2515;57095;56979;7142;10497;4486;442867;338879;51156;4809;10343;132141;57113;151056;4882;55521;581;64100;10694;136242;148229;7543;84944;43847;10388;10881;7455;7203;7783;152015;170370;2352;10426;2348;26998	-
GO:0050951	sensory perception of temperature stimulus	0.374286	2.01665	0.0155039	0.268294	28	14	7852;7442;6335;27185;10893;56925;9311;2898;4914;50801;55107;796;4986;59335	-
GO:0022613	ribonucleoprotein complex biogenesis	0.162639	2.09126	0.0153139	0.249743	423	246	6130;54663;6193;130916;55226;10659;88745;51065;79029;1662;6223;28987;6627;57647;6210;6433;23450;6217;8894;6175;51154;5822;58155;6201;6228;60680;6628;6206;84946;10360;6208;8665;4869;50628;51388;55651;25804;6637;6155;79833;8602;6135;55011;6194;29889;51602;55015;10248;25980;51547;6635;3646;55003;6191;708;6129;27161;6234;26284;5433;55272;56949;6227;84135;11189;117246;4809;6165;7536;10412;22984;23029;…	-
GO:0051347	positive regulation of transferase activity	0.178287	2.09887	0.0269058	0.261992	320	55	653361;245711;8817;11232;1894;7057;100133941;9618;92335;5618;5606;991;152110;5984;5111;11314;1742;22974;27338;51343;255324;54209;5985;5154;3265;2688;28984;5983;348;5920;1026;5347;5515;9212;63967;4216;3491;4345;57761;8600;51719;8312;5058;7329;27040;3184;80829;51704;3123;4751;55011;56892;9607;10961;4486	-
GO:0006959	humoral immune response	0.197615	2.11795	0.0140845	0.271123	230	118	2197;6347;10877;3576;2921;3263;727;3627;722;10878;2;9156;8970;11326;1672;6223;259239;2920;54209;717;2213;28984;729;6156;683;6278;85236;629;11005;3960;140832;5967;720;1675;3017;6037;725;3123;6039;6700;2244;708;710;729230;730249;4049;10406;140850;2627;3075;9308;5452;140823;1669;3853;5473;6373;712;730;140686;4208;715;9214;280664;7030;733;5968;85480;3426;5133;3078;5197;5648;10563;1235;259240;3444;519…	-
GO:0002532	production of molecular mediator involved in inflammatory response	0.265748	2.12149	0.016129	0.288823	84	9	653361;3929;401258;6850;115362;6223;8673;113;54209	-
GO:0007586	digestion	0.226704	2.1365	0.0117845	0.303715	132	25	6690;56667;6518;340547;12;440387;279;91603;27347;1504;6779;9245;6584;50848;6750;1128;29887;118471;170302;6343;64240;90226;1118;4192;4585	-
GO:0051321	meiotic cell cycle	0.192524	2.14133	0.0217729	0.32692	273	76	245711;4438;9133;283847;83990;9985;3014;4603;84690;10403;23397;6795;9232;7272;7516;991;317761;9319;11144;91646;11130;9156;57697;51343;29893;256126;8900;1164;6790;5347;5515;81930;5518;116369;147872;7153;10744;84501;56979;283677;339345;171483;4751;84057;1618;55063;56907;11105;116138;51547;994;2177;285498;10179;4880;50511;675;9918;10592;201164;10734;158401;4292;4882;9134;221711;55706;63979;643376;84…	-
GO:0001562	response to protozoan	0.411816	2.18066	0.00965251	0.332848	27	14	8870;2633;3265;388646;383;3566;283234;6693;2634;1130;79679;4615;10538;3394	-
GO:0007292	female gamete generation	0.231228	2.23609	0.0178282	0.334974	157	36	245711;4438;9133;174;9985;10017;10403;23397;7272;317761;9319;11144;2620;91603;2661;100125288;135935;9510;6790;5347;9210;5518;147872;7153;3248;8204;8061;84501;56979;283677;339345;1618;3624;56907;4192;994	-
GO:0050000	chromosome localization	0.253614	2.27752	0.00524476	0.348441	112	58	245711;283847;1894;10403;6795;11130;8678;79980;9787;29127;81930;9212;147872;4000;57405;113130;25900;891;998;27436;147841;4751;10615;55143;10540;1063;221150;55201;11004;9928;4292;10096;55055;23353;55165;81610;1731;8379;150465;27183;10015;3835;256364;3619;84643;3833;79998;91272;9735;10726;283489;81620;51115;57082;22919;3192;54908;56155	-
GO:0002437	inflammatory response to antigenic stimulus	0.303212	2.32503	0.00502513	0.363817	72	25	968;10769;53833;401258;6850;2;2876;54209;9240;2213;3559;3148;56300;6693;27179;3123;133396;4049;7525;26279;3579;64806;84639;1432;6714	-
GO:0048285	organelle fission	0.182187	2.42018	0.0014771	0.357119	465	127	245711;1634;4438;9133;113115;283847;83990;9985;3834;9055;4603;84690;9493;10403;64151;983;23397;6795;9232;7272;991;317761;9319;11144;91646;54443;11130;4288;8678;5902;6152;79980;22974;57697;80346;27338;51343;255324;29893;51203;9787;858;256126;28984;29127;8900;1111;1164;6790;5347;701;81930;9212;5518;147872;57405;113130;4085;7153;891;998;7329;118471;192111;10744;84501;27436;56979;147841;339345;4751;8…	-
GO:0030261	chromosome condensation	0.390094	2.58445	0.0053286	0.323033	45	24	64151;983;23397;3008;3005;3010;51203;5619;5347;113130;7153;3009;3006;10270;5620;9918;10592;387893;3007;158983;58531;9031;54892;8467	-
GO:0006968	cellular defense response	0.388831	2.5897	0.00189036	0.38466	49	15	653361;3929;8808;3702;8678;1524;51473;6693;8061;728;729230;3579;7707;4688;9214	-
