# Supplementary material for: Deciphering the role of the lncRNA TRIBAL in hepatocyte models
Source: PLoS One. 2025 Sep 2;20(9):e0322975. doi: 10.1371/journal.pone.0322975 (PMC12404505; doi:10.1371/journal.pone.0322975)
Supplement: S3 Table — (XLSX) [file pone.0322975.s015.xlsx]

## Sheet: S3
S3 Table . Shared and unique TRIBAL FDR terms in HepaRG cell and hepatocytes
Elements only in HepaRG :
GO:0046486	glycerolipid metabolic process
GO:0048009	insulin-like growth factor receptor signaling pathway
GO:0048193	Golgi vesicle transport
GO:0051156	glucose 6-phosphate metabolic process
GO:0046847	filopodium assembly
GO:0007033	vacuole organization
GO:0031929	TOR signaling
GO:0098876	vesicle-mediated transport to the plasma membrane
GO:0048008	platelet-derived growth factor receptor signaling pathway
GO:0007034	vacuolar transport
GO:0006109	regulation of carbohydrate metabolic process
GO:0071526	semaphorin-plexin signaling pathway
GO:0009791	post-embryonic development
GO:0003014	renal system process
GO:0006308	DNA catabolic process
GO:0042157	lipoprotein metabolic process
GO:0007224	smoothened signaling pathway
GO:0016051	carbohydrate biosynthetic process
GO:0003205	cardiac chamber development
GO:0034067	protein localization to Golgi apparatus
GO:0043112	receptor metabolic process
GO:0016358	dendrite development
GO:0006383	transcription by RNA polymerase III
GO:0016236	macroautophagy
Elements only in Hepatocytes :
GO:0016042	lipid catabolic process
GO:1901617	organic hydroxy compound biosynthetic process
GO:0006520	amino acid metabolic process
GO:0036314	response to sterol
GO:0055088	lipid homeostasis
GO:0042537	benzene-containing compound metabolic process
GO:0006766	vitamin metabolic process
GO:0006081	cellular aldehyde metabolic process
GO:0010257	NADH dehydrogenase complex assembly
GO:0006575	cellular modified amino acid metabolic process
GO:0043648	dicarboxylic acid metabolic process
GO:0062012	regulation of small molecule metabolic process
GO:0033013	tetrapyrrole metabolic process
GO:0009410	response to xenobiotic stimulus
GO:0019216	regulation of lipid metabolic process
GO:0140053	mitochondrial gene expression
GO:1901136	carbohydrate derivative catabolic process
GO:0046434	organophosphate catabolic process
GO:0015711	organic anion transport
GO:0009141	nucleoside triphosphate metabolic process
GO:1901657	glycosyl compound metabolic process
GO:0015849	organic acid transport
GO:0072522	purine-containing compound biosynthetic process
GO:1901293	nucleoside phosphate biosynthetic process
GO:0006879	intracellular iron ion homeostasis
GO:0032963	collagen metabolic process
GO:0072527	pyrimidine-containing compound metabolic process
GO:0007039	protein catabolic process in the vacuole
GO:0042558	pteridine-containing compound metabolic process
GO:0043467	regulation of generation of precursor metabolites and energy
GO:0009636	response to toxic substance
GO:0051180	vitamin transport
GO:0042440	pigment metabolic process
GO:1901264	carbohydrate derivative transport
GO:0006090	pyruvate metabolic process
GO:0010876	lipid localization
Common elements in HepaRG GO Hepatocytes :
GO:0006631	fatty acid metabolic process
GO:0006790	sulfur compound metabolic process
GO:0033865	nucleoside bisphosphate metabolic process
GO:0006066	alcohol metabolic process
GO:0120254	olefinic compound metabolic process
GO:0006644	phospholipid metabolic process
GO:0008202	steroid metabolic process
GO:0042180	cellular ketone metabolic process
GO:0019748	secondary metabolic process
GO:1901568	fatty acid derivative metabolic process
GO:0044282	small molecule catabolic process
GO:0042445	hormone metabolic process
GO:0006720	isoprenoid metabolic process
GO:0016053	organic acid biosynthetic process
GO:0005996	monosaccharide metabolic process
GO:0019693	ribose phosphate metabolic process
GO:0030258	lipid modification
GO:0072524	pyridine-containing compound metabolic process
GO:1901616	organic hydroxy compound catabolic process
