# Supplementary material for: Deciphering the role of the lncRNA TRIBAL in hepatocyte models
Source: PLoS One. 2025 Sep 2;20(9):e0322975. doi: 10.1371/journal.pone.0322975 (PMC12404505; doi:10.1371/journal.pone.0322975)
Supplement: S4 Table — GSEA of HepaRG treated with TRIB1 ASO vs CTLASO. 27947 Entrez gene IDs were submitted to the analysis, of which 14221 IDs were annotated to Gene Ontology (Biological noRedundant) categories and were used for the enrichment analysis. The top 200 hits are shown, arranged by increasing normalized effect size. FDR, false-discovery rate. Size: number of Entrez IDs populating the geneSet. LeadingEdge_Num: Number of leading-edge IDs (number of IDs who contributed the most to the enrichment). LeadingEdge_Entrez ID. NCBI Entrez gene IDs populating the LeadingEdge. (XLSX) [file pone.0322975.s016.xlsx]

## Sheet: S4
S4 Table . GSEA of TRIB1-suppressed HepaRG. GSEA of HepaRG treated with ASO vs CTLASO. 27947 Entrez gene IDs were submitted to the analysis, of which 14221 IDs were annotated to Gene Ontology (Biological noRedundant) categories and were used for the enrichment analysis. The top 200 hits are shown. Arranged by increasing normalized effect size. FDR-significant hits are highlighted. Terms in bold a…
geneSet	description	EnrichmentScore	NormalizedEnrichmentScore	pValue	FDR	size	LeadingEdge_Num	LeadingEdge_Entrez ID
GO:0006631	fatty acid metabolic process	-0.243418	-3.42891	0	0	375	159	7494;79777;1622;171586;27329;51141;8443;8605;10455;116519;132949;1559;54988;224;2687;3990;8644;1109;201562;4051;84532;11160;240;301;9388;284273;3667;51390;51703;84693;242;2938;5191;5319;8647;128;158584;3248;341;51179;3995;56898;2950;313;6916;8399;9200;387521;4594;8529;8560;9611;718;199974;2168;38;91452;51094;5264;6622;22949;60481;283985;54677;8013;8879;9104;1544;1579;47;51422;6342;28976;34;9926;1…	.
GO:0033865	nucleoside bisphosphate metabolic process	-0.297266	-2.91691	0	0	115	57	283927;5167;27233;8803;54988;201562;84532;3157;4967;442038;51268;5160;51703;6999;84693;55711;9200;4594;55229;38;6622;60481;54677;47;80347;116285;5165;6822;10249;9060;11001;23305;80221;55902;79646;1738;3295;53354;570;10380;51144;5166;2180;3158;2181;79877;27284;348158;6817;79071;3156;10157;2182;5164;123876;6799;57678	.
GO:0008202	steroid metabolic process	-0.218184	-2.79774	0	0	305	126	8435;8542;9572;10720;114880;3480;11161;1958;2235;27329;51141;51302;51706;1385;1559;2230;4041;51170;3990;8644;1109;11160;1577;1594;1595;2260;25987;3157;9971;3291;93517;441282;5618;54982;8647;3294;341;7365;3490;2224;255738;50814;8856;653;1910;654;7108;8630;2494;2629;3815;5444;19;2908;8879;1544;47;51422;6095;6342;4779;64816;351;51478;2330;23600;6822;1543;343;8622;3069;11001;5007;79799;9420;7363;1571…	.
GO:0006066	alcohol metabolic process	-0.209351	-2.77337	0	0	345	152	123099;158219;1645;335;3952;4204;6609;27163;27235;51744;57171;171546;2222;50;6569;8435;8542;9562;3612;79087;2235;27233;27329;51141;51302;1559;2230;4041;79796;224;3990;85365;8644;9526;1109;158835;26002;84532;11160;1577;1594;1595;1621;2260;25987;3157;9971;23236;3291;441282;3417;4952;54982;128;341;5341;8613;2224;255738;29929;50814;51447;8867;653;1910;2820;51805;654;7108;8630;2629;5444;55304;27010;55…	.
GO:1901568	fatty acid derivative metabolic process	-0.306515	-2.61031	0	0.00174257	69	33	224;2687;158835;201562;2686;4051;240;51703;55711;3248;9200;8529;38;22949;60481;1579;11001;7306;54511;23305;55825;3295;51144;2180;3158;2181;5019;79611;5066;79071;2182;123876;66002	.
GO:0006690	icosanoid metabolic process	-0.246416	-2.40831	0	0.00813197	114	46	8605;1559;2687;8644;1109;2686;4051;240;301;284273;242;2938;5319;158584;3248;7097;2950;6916;8399;89845;8529;199974;22949;1544;1579;1543;11283;113612;1553;1571;57834;145482;972;2052;1557;1548;1545;2944;1562;1549;5321;4363;66002;126410;1558;1555	.
GO:0016053	organic acid biosynthetic process	-0.178666	-2.3596	0	0.011949	313	112	171586;18;51141;51302;8803;116519;1559;54988;10993;2687;3990;8644;1109;201562;2686;84532;11160;1491;240;301;9388;9971;60496;81539;242;5319;2752;8647;23743;341;347862;2746;3995;2950;6916;8399;9200;8560;5053;112817;200895;4507;60481;283985;9104;1544;1579;47;51422;6342;9926;116285;2593;2628;23600;2744;1543;64902;11001;5007;9420;1719;54529;8850;440;1571;337;51495;5313;55825;55902;57834;5825;6319;570;…	.
GO:0006790	sulfur compound metabolic process	-0.180235	-2.3401	0	0.012198	295	145	50515;51027;6448;6482;6776;6785;79993;11041;2131;2729;3313;4552;1737;100131187;10164;10855;1743;254552;25830;32;51380;641371;8801;50507;51074;84068;84188;4524;54928;84836;25874;9955;2132;22;1909;283927;3425;5167;55790;27233;81689;8803;54988;10560;26035;2687;8509;9348;201562;2686;84532;1491;3157;4967;6611;8534;10678;442038;51268;5160;51703;6999;84693;2938;4144;55711;9375;23743;9957;6821;2950;56922…	.
GO:0042180	cellular ketone metabolic process	-0.198953	-2.33224	0	0.0118107	208	55	653;8529;9611;1910;2820;51805;654;8630;2168;6622;60481;8013;9104;51422;9926;10295;5165;857;83752;55198;169355;8850;337;93058;1374;57834;8660;222545;2329;5468;7291;160760;134429;972;5166;8564;634;84869;5019;1581;3638;493;5629;10170;5164;33;1066;51085;10891;57107;225;127;66002;5592;1555	.
GO:0120254	olefinic compound metabolic process	-0.213435	-2.30738	0	0.0127207	150	38	2950;6916;8399;653;8529;1910;654;8630;199974;60481;1544;1579;6342;1543;113612;1553;1571;57834;222545;130;131;2052;1557;1548;1545;1562;124;10170;125;1549;5321;5959;127;126;66002;1558;5592;1555	.
GO:0009410	response to xenobiotic stimulus	-0.167317	-2.28622	0	0.0136237	409	165	4524;6609;7037;7356;7409;11044;4842;5979;7520;80777;3673;4313;4780;57468;6569;10720;40;4914;57412;983;10451;18;2235;265;27233;4982;54498;8443;1385;1559;2947;1429;3297;6198;8412;1063;2016;4968;55270;5972;8989;9153;134147;1577;673;6760;143;25807;3291;442038;5579;5621;6538;874;122622;1728;2938;5970;1814;5608;6579;8647;368;8714;64332;8856;2939;2950;5378;7424;9992;7172;8529;3690;3786;6505;6530;316;662…	.
GO:0051932	synaptic transmission, GABAergic	-0.301486	-2.26741	0	0.014957	56	37	2554;259232;3351;404037;5021;5334;22865;7162;9001;760;766;2555;2561;84885;135;2146;51542;5881;7915;81539;8938;594857;6812;2559;1269;134;2566;2550;2567;6869;1182;4763;2562;2556;22871;85445;148	.
GO:0040013	negative regulation of locomotion	-0.170849	-2.25227	0	0.015281	327	96	1365;23189;57715;5931;4286;114882;6366;8428;8519;10505;653;11240;375056;9750;9863;57826;6406;10653;11235;3488;51094;56920;80031;89927;1265;134;1634;126820;25932;613;9104;94241;225689;6672;1602;397;6774;9901;374969;57522;3486;55435;7481;3621;5928;8434;4763;5365;1652;1991;57556;5217;51742;5468;55466;10371;104;972;100526773;23671;811;57561;6781;6237;1545;199;10512;3273;7414;10370;23213;7040;9353;186…	.
GO:0030258	lipid modification	-0.18992	-2.22098	0	0.0181725	189	65	1577;240;54886;3667;242;5191;129642;4952;8647;128;51179;8613;56898;26301;8776;8867;8529;2168;2629;38;51094;5264;22908;54677;8013;51422;6342;34;116285;1962;55289;23600;55529;1543;2110;55750;83752;55198;79602;84129;11001;3032;81537;1571;1374;5825;8660;3295;8821;160851;2329;7291;131;5166;54363;1608;5562;8708;33;10891;1891;4534;225;127;1558	.
GO:0006836	neurotransmitter transport	-0.181382	-2.19287	0	0.0200976	199	72	54407;57084;5799;5906;8447;2054;9627;26509;9153;23557;673;440279;5579;5864;6538;6855;81539;1488;6582;8938;1814;415117;6812;134957;140730;9342;6814;8867;8573;3690;84961;6505;6530;9581;22930;6622;339302;1136;222962;6857;488;57030;9699;140679;51248;55784;4763;1812;8825;246213;3766;5217;6536;5865;6844;22999;116843;3764;8564;60482;7779;91683;55315;79772;6507;477;6533;26258;22871;41;6535;2824	.
GO:0006720	isoprenoid metabolic process	-0.215565	-2.18241	0	0.0205841	121	20	84920;130;131;3158;1557;1545;10195;3422;1562;3156;7804;124;10170;222236;125;57107;5959;127;126;1558	.
GO:0006643	membrane lipid metabolic process	-0.18347	-2.17214	0	0.0207058	205	76	23683;2529;55650;2531;5408;201562;2760;54965;7357;10026;10400;9331;54872;10087;242;51227;54982;9375;2528;9215;80235;8613;8707;3995;57515;93183;26301;9200;5281;8560;256435;2629;3815;55304;55331;4759;60481;165679;80055;8879;51604;768239;259230;3696;91012;55750;5007;4668;81537;51495;29095;8398;27090;7368;64801;57733;9487;285362;3074;94005;10351;2581;10402;9488;1545;7903;5562;79071;8708;8869;427;5551…	.
GO:0042092	type 2 immune response	-0.323131	-2.16928	0	0.0201363	41	26	30009;3566;114548;383;3586;80762;7292;729230;2205;4602;163486;9655;2625;301;4297;3569;430;384;1893;3440;5590;282618;972;3456;604;6778	.
GO:0009791	post-embryonic development	-0.244185	-2.16587	0	0.0193517	84	39	4204;51542;54928;7915;10765;7422;6414;3717;2475;27148;2016;2625;4297;1822;5864;9215;1826;4594;8879;1544;2566;34;57493;10848;2263;3658;26058;472;10018;2068;57282;25976;10512;6335;2067;652;4643;3791;3708	.
GO:0044282	small molecule catabolic process	-0.156941	-2.16397	0	0.0186455	355	112	10841;130589;1594;2954;978;1629;3667;51268;51390;60496;6999;84693;874;1610;5191;23475;2752;339;8647;128;2528;347862;51179;2746;80150;2530;56898;56922;384;6898;8529;2820;5053;7498;8630;2168;38;5444;112817;131669;414328;4507;5264;11112;4329;5315;54677;1579;161823;6342;132789;23464;34;10295;1962;81602;55289;64900;23600;2744;6822;89874;1543;64902;2110;83752;84129;11001;3032;54511;5625;169355;26275;66…	.
GO:0042157	lipoprotein metabolic process	-0.222053	-2.1608	0.00290698	0.0182555	119	62	8813;253832;258010;283576;51114;5494;80831;90378;338;60673;84885;335;3952;29800;55908;3685;8542;1622;116519;55650;51104;54965;7357;10026;9388;4973;54872;242;51227;2752;339;341;4547;80235;158866;255738;93183;5281;3690;1509;2629;80833;22930;285282;19;51125;80055;51604;64429;5289;58489;337;23390;336;472;9487;94005;23780;9488;254887;55347;23556	.
GO:0006063	uronic acid metabolic process	-0.494354	-2.12776	0.00628931	0.0222573	15	8	79799;6652;7363;7366;7367;51181;7364;55347	.
GO:0035264	multicellular organism growth	-0.197079	-2.0963	0	0.0256081	141	38	5324;677;25932;7429;8879;3549;1435;57493;7430;2593;57731;6774;80010;351;367;10848;10959;8455;2690;23371;5916;26058;472;55777;104;5915;79068;2068;57282;7157;583;154;2538;55512;2067;25937;57678;51316	.
GO:0007622	rhythmic behavior	-0.296111	-2.06992	0.00238095	0.0296962	43	29	3784;8087;5728;285382;4159;114781;1392;1141;135;9112;4987;9572;9975;1958;2475;3398;11245;3062;594857;4544;9611;134;9099;8863;1959;7157;148523;463;22871	.
GO:0009225	nucleotide-sugar metabolic process	-0.31539	-2.0483	0.00705882	0.0333179	36	14	2530;54187;2762;6675;132789;23483;23443;5238;55757;7360;2673;2135;2592;4351	.
GO:0140115	export across plasma membrane	-0.255173	-2.04692	0.005	0.0322375	65	27	496;5348;490;55244;480;6582;1739;30061;9992;19;10008;222962;8787;10057;3752;196527;801;7779;8671;477;146802;4363;479;343450;481;2697;3745	.
GO:0042445	hormone metabolic process	-0.169111	-2.04198	0	0.0323343	225	45	51478;90527;2028;6822;1543;1889;389434;8622;9060;1514;169026;79799;2690;7363;3295;2099;2865;51144;590;6567;130;131;7366;7367;1733;6934;7364;83539;25976;1545;27284;6817;1497;405;1562;1803;124;10170;125;6696;4311;5959;127;126;1558	.
GO:0022406	membrane docking	-0.229656	-2.03516	0	0.0334822	89	36	9482;10490;2054;54843;60412;440279;5864;1488;83850;11261;415117;5341;6812;9342;6814;8724;9341;115827;7430;6857;488;55763;5899;7879;5865;801;23233;57488;149371;8417;5872;54536;51134;26258;7412;3745	.
GO:0045229	external encapsulating structure organization	-0.155702	-2.03503	0	0.0323877	307	117	255743;3617;4313;5645;10516;169044;2294;55790;60681;1288;170690;2296;25903;4982;55959;11173;3036;4327;50509;64116;649;1278;170689;4320;7049;7837;92949;169611;2006;3569;7045;170692;183;100287171;1515;7448;1471;170691;9215;3915;538;90993;91522;1842;84171;9622;63894;7143;256764;3690;1300;1303;10653;4312;4088;3549;4314;1291;30001;5340;351;857;4147;100287284;11107;64066;4316;56547;10631;8434;4763;1407…	.
GO:0010644	cell communication by electrical coupling	-0.340168	-2.0307	0.00462963	0.0321794	32	19	6546;6910;6262;2281;845;775;2702;3736;349149;817;125111;57165;857;5318;288;801;477;481;2697	.
GO:0048008	platelet-derived growth factor receptor signaling pathway	-0.265376	-2.02828	0.00246914	0.0318159	53	17	3690;6622;8013;8879;2241;56034;7763;3092;5286;2152;25976;55512;10628;4643;868;8829;80310	.
GO:0043062	extracellular structure organization	-0.153503	-2.01858	0	0.032782	306	116	255743;3617;4313;5645;10516;169044;2294;55790;60681;1288;170690;2296;25903;4982;55959;11173;3036;4327;50509;64116;649;1278;170689;4320;7049;7837;92949;169611;2006;3569;7045;170692;183;100287171;1515;7448;1471;170691;9215;3915;538;90993;91522;1842;84171;9622;63894;7143;256764;3690;1300;1303;10653;4312;4088;3549;4314;1291;30001;5340;351;857;4147;100287284;11107;64066;4316;56547;10631;8434;4763;1407…	.
GO:0055094	response to lipoprotein particle	-0.343698	-2.00048	0.00224215	0.0354322	30	9	10333;5468;7099;7040;55512;1066;10628;928;4023	.
GO:0032637	interleukin-8 production	-0.223952	-1.98387	0.0123457	0.038439	78	39	8737;3586;5788;307;3952;51744;3146;1401;84632;945;671;2149;301;914;3569;4615;5319;5970;965;56957;7097;23005;5861;7100;10392;6774;408;929;23586;7098;1991;1116;26191;10333;336;972;2152;7099;5607	.
GO:0002209	behavioral defense response	-0.297837	-1.96771	0.00678733	0.0415726	42	26	2898;3350;1392;4208;7101;1981;2048;4204;1977;6198;2922;57679;9215;7419;2788;84961;6505;27136;8622;4761;1812;23542;1620;1803;477;41	.
GO:0098739	import across plasma membrane	-0.166491	-1.96047	0	0.0423056	200	70	496;54407;59272;775;3761;64116;777;3759;9187;55244;23204;51703;5621;81539;480;6331;6582;113235;1739;285335;781;51305;6558;9992;6542;84679;6505;25800;4308;23479;6340;6523;55089;10060;343;3773;169026;6337;6328;246213;3760;3766;5534;8660;6536;6326;8913;5999;6567;3764;81031;2180;7779;8501;84230;10550;6336;493;6507;477;6335;728215;261729;6533;23428;931;479;481;285195;10991	.
GO:0033555	multicellular organismal response to stress	-0.214319	-1.95155	0.00271739	0.0432345	94	51	2898;3350;1392;2131;4208;7101;1981;2048;4204;644139;4842;5979;1977;4914;22953;4185;2475;6198;8989;1621;7060;2922;57679;84918;9215;2701;7419;5024;1910;2788;6863;84961;6505;6530;1291;27136;6869;8622;4761;79969;1812;6328;117;23542;3158;366;1620;1803;477;6335;41	.
GO:0007224	smoothened signaling pathway	-0.17862	-1.9455	0	0.0437934	146	42	50814;51668;2737;5082;54903;79600;55764;137392;28996;4735;51057;283219;755;79770;79989;28981;3549;403;6095;7480;199221;55212;10959;27152;9742;2263;860;26091;3280;50937;23552;200845;92344;64927;6738;23322;55081;9786;27077;57728;57560;7048	.
GO:0015849	organic acid transport	-0.14361	-1.93993	0	0.0447259	340	112	4041;54407;57084;59272;10560;159963;201232;6198;9058;1109;115111;6754;301;55244;23204;51703;6538;81539;5319;6582;113235;1814;55238;5608;6579;83758;8647;94097;368;51660;1811;2172;6812;8714;116362;6558;8399;89845;6542;8529;114571;2167;2168;6505;22930;6622;9356;134;147011;54677;8402;1579;284111;222962;2550;55089;6554;89874;1244;5244;57030;140679;5320;10057;11001;26503;4763;246213;3766;1374;5825;8660…	.
GO:0006575	cellular modified amino acid metabolic process	-0.189882	-1.92948	0.00294118	0.0463958	128	49	2618;5034;254531;115111;2625;10841;60496;78991;113235;114884;129642;23743;1508;54583;57515;114882;8399;55229;10797;29958;112817;200895;10404;54677;34;9791;2593;2628;90527;6822;64902;389434;5625;1719;1374;51449;8836;2346;6567;51365;4548;1152;1733;27284;1497;140701;55217;33;6535	.
GO:0061448	connective tissue development	-0.146581	-1.9283	0	0.0457742	278	89	3202;4041;5458;55959;11173;1746;5595;649;7227;91252;2249;2625;5159;2260;25987;9971;6660;7045;4094;6935;9462;129642;582;6722;8648;10424;9215;4054;538;2737;653;8609;3570;3690;654;3373;38;4090;1833;4088;4773;3549;1435;1893;1291;7480;2734;1499;3696;7481;8710;9658;23314;6653;2690;89766;860;4781;1116;5916;11145;5468;8313;5593;309;3158;4774;5915;79068;57561;6781;157680;23213;57326;583;7040;5562;1301;555…	.
GO:0007626	locomotory behavior	-0.166521	-1.92468	0	0.046261	202	106	1600;2911;5048;7337;23259;2784;4009;4159;5194;551;6571;1272;127343;2743;2861;321;114781;1392;2695;347730;80208;1949;23230;55283;5532;7111;8322;1141;163175;9896;135;1476;4204;793;51286;55074;55737;9112;28964;372;4987;6387;2636;18;1958;54112;6414;7200;89797;23287;2548;2475;390259;3398;4909;1621;57152;57679;6886;1814;54982;894;51185;58524;9215;538;23551;84152;1826;7143;7248;9611;2788;28996;6505;6622…	.
GO:0071402	cellular response to lipoprotein particle stimulus	-0.316726	-1.91351	0.00691244	0.0486297	33	9	10333;5468;7099;7040;55512;1066;10628;928;4023	.
GO:1901616	organic hydroxy compound catabolic process	-0.254463	-1.90901	0.00236407	0.0490691	53	23	27233;51302;8644;26002;4051;1594;1621;220074;8529;2820;8630;1579;6822;6652;4129;4128;1581;27284;6817;54363;6799;127;66002	.
GO:0055088	lipid homeostasis	-0.171635	-1.90362	0.00304878	0.0496825	151	62	158219;1645;335;55908;150379;727910;8435;9572;7494;9975;2646;27329;51302;116519;4041;3990;23788;25987;53345;9388;9971;10087;27346;8647;4547;255738;8399;10802;2167;100133941;2494;134;19;6095;116150;116285;55289;857;5244;9420;79850;337;29095;6646;8660;336;5468;64240;23461;1581;3638;63874;9481;5562;116238;2538;51474;1066;123876;51085;57678;4023	.
GO:0048483	autonomic nervous system development	-0.272702	-1.89907	0.00704225	0.0499283	46	24	3196;55558;2637;5979;1909;4914;429;89797;2625;2676;3211;8626;1910;6664;1499;57007;1959;4763;3280;3212;10371;104;7412;8829	.
GO:0015837	amine transport	-0.201046	-1.89548	0.00542005	0.0500895	105	65	9900;11255;143425;3688;51760;9607;6861;85413;1268;6572;3351;5021;551;552;6392;6571;7432;8140;1392;84062;6005;1141;148281;1861;135;3952;83849;6387;18;7200;54407;59272;26281;23204;5579;81539;8973;6582;1814;6812;6558;22930;6622;1113;134;1136;2550;6857;343;1812;246213;51458;5865;2865;5999;8564;366;8501;91683;10550;57153;477;3745;10991;5592	.
GO:1903509	liposaccharide metabolic process	-0.196313	-1.89346	0.00576369	0.0495905	107	41	5408;2760;54965;7357;10026;9331;54872;51227;54982;9375;2528;9215;80235;8707;93183;26301;313;5281;256435;2629;3815;4759;80055;51604;3696;4668;27090;7368;57733;9487;285362;3074;94005;2581;10402;9488;7903;5562;8708;8869;23556	.
GO:0042537	benzene-containing compound metabolic process	-0.344891	-1.87584	0.0176211	0.0546241	24	8	116285;169355;1571;8564;1545;2944;2948;1580	.
GO:0019693	ribose phosphate metabolic process	-0.132178	-1.86894	0	0.0554136	444	99	4594;4717;55229;55526;8573;9611;139596;221823;7498;38;6622;272;109;60481;5315;54677;1807;47;51422;6095;6391;80347;116285;1291;6774;351;5165;114;55753;5634;6822;5169;4698;8622;10249;9060;11001;196883;256281;23305;8850;10606;3939;5313;80221;55902;79646;51292;1738;3295;230;204;53354;570;10380;23433;53343;50808;51144;5166;2180;3158;2181;6120;79877;521;27284;348158;6817;1497;1806;7040;405;5207;5562;79…	.
GO:0043648	sensory system development	-0.200681	-1.85869	0.00265957	0.0579147	92	35	10841;4967;9971;60496;122622;113235;23475;2752;3417;728294;2746;6898;8513;10797;112817;130752;131669;200895;4191;5264;57001;10873;47;1291;2744;55753;3418;92259;4190;5625;1719;56954;79944;8564;10840	.
GO:0009755	glycerolipid metabolic process	-0.159232	-1.85501	0	0.0581749	183	83	6752;9063;26060;3972;6258;7101;10474;2516;672;376497;7533;8289;2692;434;5469;51341;79876;140880;6755;9572;161582;9975;57178;7200;9113;26508;3717;5458;4848;3065;5972;6502;6754;4306;10521;55809;9604;9612;5618;5970;81606;8648;10424;2103;8626;9611;11240;55818;9667;2494;85315;9325;51094;51569;2908;23376;8013;114131;27086;367;55198;79602;23558;2690;3670;9420;23543;8031;344901;5916;8284;2099;51366;5468;…	.
GO:0008340	spindle organization	-0.309279	-1.84691	0.00674157	0.0599377	33	19	29842;6448;3767;2692;3952;7486;1822;10229;4436;9215;8626;2629;115004;472;6326;3764;2068;7157;2067	.
GO:0098876	regulation of response to wounding	-0.17391	-1.84444	0.00295858	0.0597313	142	43	100287171;23426;27032;582;10139;8548;8674;2803;8724;6505;9341;9581;51125;403;10133;6653;55204;9559;9648;2060;84162;54520;55763;7879;63971;288;6844;22883;23233;149371;9919;2181;157680;27065;143187;583;5872;54536;261729;6293;30846;55610;57182	.
GO:0036314	detection of stimulus involved in sensory perception	-0.306575	-1.84254	0.018648	0.0593423	32	8	1581;54762;3638;7040;1605;7804;1066;7048	.
GO:0045926	establishment of protein localization to organelle	-0.153002	-1.83565	0.00611621	0.0607097	228	31	123879;6788;10371;5999;3776;53335;87178;57446;7157;10512;3273;10370;583;58189;7040;9353;186;4633;51147;154;6595;2539;9723;604;684;2697;6696;64061;51316;8829;1410	.
GO:0006644	mitochondrial gene expression	-0.132085	-1.8347	0	0.0600727	359	119	1622;171586;27329;8443;8605;117245;55650;66036;1606;254531;3990;5408;9655;30849;5159;54675;54965;79837;10026;10400;123745;3157;54886;56895;9388;9971;23236;54872;9489;3628;51227;5319;9651;114884;129303;129642;3417;4952;341;9306;11261;5341;80235;8613;2224;255738;51447;57515;93183;114882;253558;54947;8399;8776;8867;5281;375775;5444;6622;147011;22908;80055;10390;51604;9791;9926;116150;1120;259230;528…	.
GO:0035456	pyroptosis	-0.30318	-1.83232	0.00451467	0.0599983	32	15	7327;55337;9641;149628;54739;8519;10410;7098;801;87178;3456;10581;340061;117854;684	.
GO:0016042	regeneration	-0.136009	-1.82184	0	0.0639433	327	72	375775;8513;8630;2168;2629;38;5264;55331;134;4759;54677;8879;1544;1579;6342;34;1962;55289;64900;23600;6822;23007;5330;6653;2110;5320;83752;84129;11001;3032;4668;337;8398;1374;5825;8660;3295;7879;11145;336;57733;60526;7291;285362;3074;51365;142910;2581;284161;5019;1581;1373;1545;30814;54363;63874;5562;140701;3290;427;55512;33;1066;222236;5321;1891;412;6696;225;5140;66002;4023	.
GO:0015850	ncRNA processing	-0.141158	-1.82148	0	0.0630228	275	122	5023;64137;6580;57476;154664;1950;32;57655;10928;1141;148281;1861;338;84068;200931;135;158219;1645;2874;335;3952;4204;51542;4842;55207;83849;10765;114883;6387;8435;114880;123264;6581;80820;18;4602;116519;10560;159963;26281;3990;1109;5972;25987;9388;5579;8973;183;6582;114884;1814;27346;6579;8647;341;4547;8714;255738;114882;8399;10802;3690;654;5444;6530;6622;1113;19;219931;225689;6342;10859;6523;95…	.
GO:0035966	cellular response to inorganic substance	-0.171218	-1.81611	0.00877193	0.064075	152	49	1491;23071;7060;79094;79139;27129;54956;7466;3309;4189;84236;9531;23753;90993;3329;201595;7873;8988;23376;79956;3310;10133;25822;30001;22926;857;51528;10959;55284;5611;79982;11153;8440;54788;595;55757;84699;57414;10018;11080;89890;153222;58487;9709;5295;64764;27248;1388;121506	.
GO:0090594	purinergic nucleotide receptor signaling pathway	-0.328567	-1.80789	0.00894855	0.0662737	26	15	729230;28964;3091;2149;5601;240;3569;64332;6774;7098;5777;5468;7099;7040;2896	.
GO:0010876	DNA replication	-0.125765	-1.80638	0	0.0659132	458	122	10087;183;286410;5319;6582;9641;114884;1814;27346;5608;6579;83758;8647;341;4547;4833;79135;83850;2172;8714;116362;23130;255738;26020;114882;286046;8399;89845;10802;8529;114571;2167;3690;654;718;2168;2629;5444;80833;9356;147011;19;219931;57194;23460;54677;8402;1579;6342;9525;116150;857;6554;89874;1244;5244;63982;23760;5320;3069;11001;5007;196527;23074;81537;84162;337;6646;1374;5825;8660;58488;1587…	.
GO:0033013	vascular endothelial growth factor receptor signaling pathway	-0.242184	-1.80478	0.0148515	0.0657274	57	27	1352;22;2235;27102;8803;93974;10857;25974;644;113235;56898;1544;212;4779;1244;1543;55316;3658;6536;28234;326625;166785;4548;171425;210;11309;4363	.
GO:0043331	macromolecule deacylation	-0.240975	-1.80181	0.0128866	0.066003	54	14	857;23180;115004;23586;7098;5899;3440;3764;3452;3456;340061;3441;130132;3434	.
GO:0072089	detection of chemical stimulus	-0.186862	-1.79631	0.00549451	0.0673	109	47	5243;5788;2247;6461;3200;7520;7473;10736;7073;675;4254;2249;6926;2260;10443;11143;4054;9733;79923;2737;7424;8626;2629;6664;677;2120;8848;7480;1499;7481;10763;1031;4763;860;4781;5916;8313;5915;135228;2068;55612;7157;7040;10979;3791;2697;7048	.
GO:0009308	peptidyl-tyrosine modification	-0.184933	-1.78756	0.0127877	0.0699107	107	43	1909;6581;18;54498;7200;26;6620;9627;26002;2625;1621;6611;9971;6999;1610;1814;538;220074;5053;29958;6505;6622;5409;10295;222962;1543;169355;1812;4129;284161;8564;6819;4128;27284;285671;6817;3176;6303;493;113451;222236;6799;7412	.
GO:0062012	stress-activated protein kinase signaling cascade	-0.134563	-1.78158	0.00367647	0.0715221	300	66	653;9611;51805;654;2168;3815;51094;57001;6622;2908;60481;8013;9104;51422;6095;34;9926;10295;6774;351;5165;857;2330;3486;343;83752;55198;5903;8850;337;1374;8660;222545;64801;2329;5468;7291;160760;134429;972;117;5166;171425;634;1196;1581;6934;7157;3638;405;5207;5562;8671;493;5629;90673;10580;5164;33;1066;51085;10891;134145;225;8473;5592	.
GO:0001570	telomere organization	-0.200716	-1.77668	0.0241935	0.0729857	81	21	677;8879;2013;100506013;57493;857;1499;3696;57007;55273;5921;634;6237;8463;25976;10370;7040;4643;3791;7048;8829	.
GO:0001659	fertilization	-0.155574	-1.75654	0	0.08205	179	44	63976;79054;324;50486;1910;2167;55818;50508;51094;134;25875;3910;6774;7480;2628;857;9658;55366;55198;79602;8809;56034;1812;58488;6319;7090;2180;79068;115209;57561;11096;7099;79071;154;4883;33;2104;4857;222236;10891;2697;6778;8473;51316	.
GO:0018904	carbohydrate catabolic process	-0.315212	-1.75154	0.0174672	0.0834714	26	15	84188;2194;8443;8605;240;5191;54947;8399;387521;11264;8398;11145;2052;5321;392636	.
GO:0006929	regulation of kinase activity	-0.31955	-1.75113	0.010661	0.082433	25	18	9270;6591;2335;101;57669;5788;6091;3673;4690;23607;6386;64805;7424;57698;6789;9353;4983;8829	.
GO:0019216	response to carbohydrate	-0.13746	-1.74751	0	0.0833567	294	66	653;9611;654;718;2168;29103;3815;51094;6622;134;2908;60481;1389;8013;9104;51422;6095;9926;768239;5165;857;2330;6653;343;83752;8622;55198;8850;131118;337;29095;8398;1374;8660;222545;64801;81542;336;2329;51280;5468;7291;134429;972;5166;3357;7069;634;2181;114294;1581;3638;5562;427;5629;10580;5164;33;1066;51085;10891;225;8473;5140;221395;5592	.
GO:0071526	reactive oxygen species metabolic process	-0.24925	-1.74276	0.0161663	0.0848206	44	14	10501;57715;10505;56920;80031;1889;5365;57556;10371;10512;9723;3791;8829;4684	.
GO:0006749	regulation of inflammatory response	-0.241376	-1.73863	0.0119904	0.0863383	50	22	2947;2687;373156;2686;2954;79094;2936;25974;2938;3417;2939;2950;6505;2949;494143;2940;1497;10550;2944;2953;2539;2948	.
GO:0043171	DNA recombination	-0.340027	-1.73673	0.0263158	0.0864863	22	8	10404;290;2028;1889;64167;29953;1200;4311	.
GO:0016051	phosphatidylinositol 3-kinase/protein kinase B signal transduction	-0.144342	-1.73572	0.00318471	0.0858836	201	33	79660;4190;5903;6652;8850;5507;8660;230;7360;55808;117;10090;1196;9653;10402;6934;83539;7040;5207;8708;2538;2539;55512;2632;90673;10580;5164;2997;92579;10891;8473;64579;5592	.
GO:0048880	rRNA metabolic process	-0.125873	-1.73421	0	0.0855868	391	144	2247;23093;25794;5469;56853;6496;793;120114;161742;204851;25945;340273;5979;10765;286204;3091;49855;6101;7422;10220;147912;3208;4990;5146;6498;10252;2296;79444;23287;4041;5458;57084;5954;6656;7289;775;84678;11081;1746;4284;57096;8412;1411;25806;2625;3065;5159;7837;25987;64805;79977;9573;401498;170692;341640;4094;4867;6935;85015;1739;6722;5158;9215;4286;4544;2737;1826;55764;8820;10319;1421;654;718…	.
GO:0001101	sex differentiation	-0.170103	-1.73312	0.00828729	0.0850107	127	66	2662;6494;6750;8649;359;552;6495;8140;9978;445;80339;10670;2695;2729;2890;8651;2155;1956;1307;28956;4524;9131;9868;729438;4313;7422;8001;1051;3208;3480;4914;7494;1288;2475;3297;6198;1278;54675;22849;154743;4615;1728;5970;6935;197131;84918;538;1786;23376;10458;1291;5311;57707;23304;56034;10325;222545;3158;53335;1373;493;652968;210;143686;3745;80310	.
GO:0015711	protein localization to mitochondrion	-0.122951	-1.73039	0	0.0854293	427	115	51703;6538;81539;10087;5319;6582;9197;113235;1814;55238;5608;6579;83758;8647;94097;368;4547;51660;10559;1811;2172;6812;83447;8714;961;116362;6558;8399;89845;6542;8529;114571;2167;2168;6505;22930;6622;9356;134;147011;25800;387601;54677;8402;1579;284111;2550;55089;6554;89874;1244;5244;57030;140679;5320;83697;10057;11001;23443;26503;4763;246213;3766;79085;7355;1374;5825;8660;29957;6536;29015;353189;…	.
GO:0046486	extracellular transport	-0.125693	-1.72929	0	0.084977	373	125	1622;171586;51141;8443;8605;116519;117245;55650;66036;1606;254531;255919;3990;5408;9655;158835;30849;5159;54675;54965;79837;10026;10400;123745;27141;56895;9388;9971;23236;54872;9489;3628;51227;5319;9651;114884;129303;129642;339;4952;341;4547;9306;347516;5341;80235;255738;51447;57515;93183;114882;253558;54947;8399;8776;8867;5281;375775;718;8513;5444;22908;80055;9104;10390;51604;9791;9926;1120;5289…	.
GO:0071604	establishment of protein localization to membrane	-0.266785	-1.72832	0.0220588	0.0844719	41	20	3091;3685;7305;375387;4602;23607;4179;25987;183;10159;5678;100133941;4088;8848;10859;3696;7481;8710;55612;4060	.
GO:0003018	organelle fission	-0.133349	-1.7223	0	0.0864775	262	44	222962;857;7010;10060;1244;1889;6869;10057;114134;1812;8850;219537;284;6536;5286;6456;6567;3764;81031;3357;10396;5139;634;1373;583;7040;9353;10979;186;8671;493;154;6507;477;6533;23428;11309;4363;120;148;9194;10991;4922;5592	.
GO:0036119	response to ketone	-0.326988	-1.72085	0.0283224	0.0861533	22	11	92154;3036;3065;5159;94056;538;3690;3373;2241;7099;80310	.
GO:0045444	polysaccharide metabolic process	-0.139504	-1.71667	0.00343643	0.0873333	226	100	80339;8091;8800;266977;862;8651;2308;2355;3164;7041;51752;6041;6517;9580;338557;4091;2874;3952;5469;51341;55908;10124;26268;7350;83643;9572;1051;2624;283927;5167;7494;4151;1385;4041;91252;3398;4320;55252;664;79689;94056;22954;240;9573;155;23236;284273;3569;1488;582;11007;252995;114882;169200;338761;63976;27241;84935;2167;6789;4329;677;1389;4088;8013;6095;30001;7480;55212;9658;1959;688;79969;6239;…	.
GO:1990845	intermediate filament-based process	-0.151421	-1.71562	0.0060423	0.0867028	164	64	148811;3952;729230;9444;4858;291;7350;7422;9572;1051;3480;3717;10644;3297;2827;283455;10400;1621;155;249;5618;5608;94097;5746;55856;63976;79054;324;50486;2167;55818;51094;25875;3910;7480;2628;857;9658;55366;6653;55198;79602;8809;56034;58488;6319;7090;2180;1152;115209;57561;11096;7099;79071;154;4883;33;2104;4857;10891;2697;6778;8473;51316	.
GO:0046677	protein targeting	-0.273953	-1.71285	0.0263789	0.0874488	35	25	8692;23135;10919;1396;255189;2890;4208;4261;3320;2146;51542;10765;26;3717;249;11143;2021;84524;538;3373;3716;7157;6507;51319;5321	.
GO:1901653	inflammatory response to antigenic stimulus	-0.125277	-1.71189	0	0.0868709	357	70	677;9847;5315;8013;8462;10458;6340;10392;1291;6774;351;64900;857;114;6443;2798;6653;55198;2241;2888;6337;6667;2690;3716;51274;89766;8850;5313;23371;80318;8660;26191;10333;6844;5286;5468;55777;5590;23433;2865;5166;3158;8503;634;55667;1373;9882;1545;6655;7157;7099;3638;186;5562;5872;2043;154;55512;5295;10580;5164;6464;143686;2549;4363;2697;6778;7412;8473;5140	.
GO:0043586	protein-RNA complex organization	-0.342587	-1.70444	0.0223214	0.0903393	21	14	56603;6495;3066;1956;3065;4909;2737;9992;3815;51057;7480;1499;27152;54796	.
GO:0021675	chromosome segregation	-0.184323	-1.67918	0.021164	0.10347	96	48	6495;200933;3198;497189;2131;7020;2048;10939;1141;1902;2561;5076;55558;3200;5979;1909;4914;89797;55959;23405;4909;3736;3211;4762;9215;2737;3786;6299;10312;4884;1499;2047;1889;57007;1959;3670;3280;3212;9935;6326;10371;104;10370;23213;1605;6507;7412;8829	.
GO:0048857	cellular process involved in reproduction in multicellular organism	-0.213145	-1.67343	0.0203562	0.105894	62	37	401;4155;3746;7080;22933;838;7531;998;515;9118;1141;522;7533;8655;2247;4204;6271;429;3211;445582;64770;3309;9215;10971;2746;93986;11240;59345;5810;4781;284612;3212;801;4129;1152;9919;2539	.
GO:0032612	positive regulation of transferase activity	-0.170842	-1.66705	0.0218579	0.109119	106	47	338557;3586;140885;335;3428;3603;55765;6284;2864;28964;58484;7305;22900;3146;1958;3717;945;2149;353514;301;647087;9971;3569;4615;5970;177;1236;2950;384;10892;4088;114769;22861;10392;6774;27086;351;3670;55655;7850;10333;116337;634;6288;7099;1992;4023	.
GO:0044091	meiotic cell cycle	-0.213606	-1.65525	0.0260047	0.115721	60	37	8815;51510;5728;9379;22933;57502;6810;165324;8800;27243;2048;92421;25978;6711;727910;2054;7357;137886;11141;57515;6683;79643;5789;2013;9525;1291;4034;221035;857;23180;4038;9935;288;57132;116238;1000;22871	.
GO:0010573	ribonucleoprotein complex biogenesis	-0.25725	-1.6549	0.0269058	0.114731	36	22	9508;2324;10855;672;9451;284340;729230;3091;147372;55959;3569;5970;3570;718;6095;6774;3670;3572;1545;23213;7040;405	.
GO:0005996	mismatch repair	-0.13225	-1.65203	0	0.115596	248	50	4191;51094;57001;145173;2908;5315;8402;9104;6095;34;10295;390637;5165;3486;4190;282969;5903;6652;8850;7355;1374;8660;230;3074;5166;10090;115209;1196;51181;6934;7157;3175;9963;5207;5562;2538;2539;90673;10580;5164;5208;132158;2585;2592;92579;10891;8790;55277;8473;4351	.
GO:0046847	electron transport chain	-0.200697	-1.62479	0.0297767	0.133252	67	43	375790;64284;2823;54942;57348;3691;7226;8087;9576;163404;25876;54874;998;6624;7046;2048;27067;5868;832;2245;8976;140469;89846;26052;121512;84299;653464;152273;6722;1236;23500;6366;9750;57451;7430;91010;23433;5295;139818;23613;22871;10178;8829	.
GO:0043462	female gamete generation	-0.203807	-1.62055	0.0302326	0.135561	61	20	7168;4436;26092;6419;4331;6625;7248;134510;163590;9104;5217;5018;51726;26097;7134;4437;7157;120526;481;3434	.
GO:0050866	production of molecular mediator involved in inflammatory response	-0.134633	-1.61581	0.00653595	0.137947	200	83	441864;6385;7001;114757;383;56940;7940;3586;5788;80762;135;6441;7292;7356;27342;10288;7305;83593;9572;1051;3146;64844;146722;945;671;9655;23240;3398;100507436;301;25807;430;5621;170692;83737;1739;84524;9306;114770;2737;5573;10875;384;29126;64115;9750;3149;1269;201633;6664;8993;64092;3549;54900;10859;149041;5169;5320;2241;5777;3440;55824;26191;81542;55024;472;282618;972;145581;634;30814;3456;28402…	.
GO:0031589	regulation of signaling receptor activity	-0.116906	-1.61092	0.00757576	0.140585	333	81	55679;6722;7448;1009;2042;23189;3915;7402;1236;1842;6366;79834;1021;7248;8573;3690;9341;1946;26515;3679;51057;5861;6789;1793;4088;57662;613;8754;2013;1435;285613;5340;1499;3696;55435;7010;2047;91663;7450;10631;2241;25992;4763;51754;84168;9647;5318;6239;79625;284;5921;80725;25975;5590;6251;51144;54749;811;10018;55612;6237;3273;3912;7414;3175;10979;1605;8861;5295;10580;9723;604;25890;10085;3791;569…	.
GO:0007009	cellular defense response	-0.148743	-1.607	0.0219178	0.142507	155	35	389827;8560;23136;79643;57194;2013;9788;10458;9525;1291;367;857;488;63982;196527;10397;284612;64801;9935;288;79026;309;23671;57132;7224;5104;121601;116238;390243;30846;225;57088;389668;928;8436	.
GO:0050673	cytoplasmic translation	0.103807	1.1652	0.263226	0.80163	425	19	83481;1948;8817;6690;1019;2277;25865;64743;388364;728;116844;598;4609;7857;387837;6608;4824;2876;5170	.
GO:0006997	respiratory burst	0.138575	1.16917	0.264476	0.798946	136	22	80346;221496;79188;26038;23198;4000;6223;1663;26993;5339;7142;80314;50511;8882;373509;10783;8467;26108;10436;1760;4926;274	.
GO:0006397	mRNA processing	0.102875	1.1857	0.228047	0.803185	441	98	55596;3189;22827;65109;375316;58155;23210;24144;728642;11338;25862;26993;9939;6631;9879;3191;708;10658;10421;6637;8882;144983;8896;24148;6633;9513;1996;118924;56931;10179;25804;57819;8241;1025;7884;10189;54890;10147;56949;10921;79811;84967;3958;4869;8189;84844;50628;5976;51634;8449;1660;9589;23144;22927;22944;54496;6635;11129;170506;23450;54033;57379;10236;11325;23076;58506;9410;10907;59286;79171…	.
GO:0043409	negative regulation of MAPK cascade	0.141801	1.21458	0.227769	0.738523	144	53	11314;221496;5470;4609;467;2305;27330;401265;5997;10636;650;5580;8841;1942;3976;11221;171389;348;1850;65268;259;5518;92235;1849;200734;23410;25;2633;1844;54106;4878;1445;5716;1848;5071;78986;9370;51763;80279;5037;5300;5771;91662;201163;6317;7345;10318;1845;5770;2122;284996;63977;10347	.
GO:0090130	tissue migration	0.115781	1.21485	0.201884	0.745581	299	19	83481;1948;8817;9564;25865;116844;14;64218;7857;2876;5170;10769;54567;5155;2822;5581;5025;57111;3397	.
GO:0032069	regulation of nuclease activity	0.281089	1.21705	0.216891	0.748488	18	7	1663;3001;4869;5580;4940;6059;207	.
GO:0006638	neutral lipid metabolic process	0.142983	1.21863	0.21319	0.752406	129	11	10677;1071;9162;57104;137964;2876;80025;151056;221955;26090;2822	.
GO:0070528	protein kinase C signaling	0.214609	1.22483	0.212654	0.745691	35	17	83483;9590;10211;5155;65266;84059;4157;4142;387758;56848;5583;9289;260429;566;23171;8048;54986	.
GO:0090559	regulation of membrane permeability	0.176113	1.22644	0.231884	0.749802	62	23	388364;598;79594;9026;5366;50848;7805;572;666;117145;2932;89941;8870;7755;10105;292;9414;599;54978;8326;282991;581;203245	.
GO:0034502	protein localization to chromosome	0.158829	1.23772	0.22606	0.729708	102	16	245711;221496;10039;10574;8970;7203;1025;29072;3009;79035;83695;25900;51548;25836;91272;22948	.
GO:0043279	response to alkaloid	0.158627	1.24698	0.178689	0.715685	92	23	2912;7442;7052;598;5581;790;27092;1996;29072;4193;1815;6263;1788;10014;6531;7384;5582;6529;4986;8683;84687;9456;840	.
GO:0072348	sulfur compound transport	0.193739	1.24845	0.207578	0.720173	51	13	5172;6540;124935;80736;56262;1468;29127;6520;116369;115019;51000;284129;126321	.
GO:0001701	in utero embryonic development	0.111862	1.25105	0.153747	0.721967	383	68	9133;84660;63978;57448;6768;11232;154197;5460;1999;2768;83605;10155;598;6608;343263;3491;54663;8533;5930;5155;84072;84700;86;8882;1026;10413;2885;130399;7516;100;728661;8894;29072;29985;53615;56949;25912;10436;5704;8985;64359;650;26469;8841;4627;3976;7784;7075;23038;27173;9817;1906;26259;2707;26173;23462;3726;51493;4849;4836;57680;79718;91603;94;3856;5045;10365;6928	.
GO:0070193	synaptonemal complex organization	0.254646	1.25135	0.190141	0.729551	25	5	9985;317761;7917;9319;84072	.
GO:0050867	positive regulation of cell activation	0.113591	1.25799	0.175342	0.721988	362	79	1948;8740;10673;9173;2814;8808;4282;50943;6541;8943;683;10459;825;5170;51293;558;55183;3929;2316;79155;8600;3117;86;1026;4860;975;2056;79679;100;3133;4921;6659;3552;10666;572;51043;5395;9093;1725;6603;55122;6850;30011;6714;7784;11221;6469;283234;51561;5896;8876;3105;8744;8767;10524;2621;56941;10326;120892;1378;3115;80381;2547;3112;864;8546;399;5591;23149;25;3606;3932;8764;207;29851;54106;56848;60…	.
GO:0006302	double-strand break repair	0.121143	1.2598	0.186649	0.72596	292	70	83990;283847;9985;11144;5531;317761;57697;24144;10459;10039;1663;605;8318;1161;55183;79840;80314;9319;2305;5980;4174;86;4176;7516;7405;79000;387893;78996;29072;10721;2237;6603;116028;10038;64421;79035;91419;83695;51659;113130;25900;9401;125150;29128;51548;8607;9937;10524;2072;78990;165918;25836;54617;56941;22992;2547;10519;5422;26168;348654;4171;55063;5591;1111;25;7336;5423;60;63979;64769	.
GO:0006979	response to oxidative stress	0.115874	1.26025	0.164	0.733489	372	99	653361;10645;468;22921;388364;54936;3725;2876;318;55290;1161;558;10068;140809;10131;10202;25828;6382;10587;5563;5693;4921;3552;5603;3163;4520;137902;4193;10636;50484;79752;4700;7349;7352;83667;347;5580;375748;6714;8678;348;7128;9817;1906;54033;83959;5663;11019;8876;133522;84334;84883;1277;8288;10365;120892;2879;83636;27429;2937;2730;3162;7295;10105;25;140823;207;23400;358;26034;9314;10494;1894;23…	.
GO:0043410	positive regulation of MAPK cascade	0.110407	1.26308	0.157419	0.735347	448	40	653361;8817;9518;4671;113277;152110;4282;5609;9618;25865;22943;6259;728;4920;3061;9590;56919;2213;5155;8600;29937;5581;975;2056;285016;54550;79930;4921;3552;5606;7805;60401;10174;4216;4486;2651;650;151306;1815;3265	.
GO:0032609	type II interferon production	0.152879	1.26842	0.1808	0.730981	111	29	53833;9173;50943;558;708;1054;9466;7805;10666;3265;7784;10865;171389;51284;3595;5142;51561;3105;8767;2621;1378;1649;3115;80381;4049;25;3606;54106;9636	.
GO:2000241	regulation of reproductive process	0.132793	1.2742	0.177233	0.725919	209	42	63978;6690;2661;5016;5724;598;154313;57647;4824;9319;151056;84690;708;84072;344758;646;130399;100;10184;26271;3552;27161;51529;124817;83639;51343;6736;11130;4627;6714;3976;7784;255061;338879;6469;4882;246184;27306;5518;4342;5047;182	.
GO:0042692	muscle cell differentiation	0.115468	1.2785	0.168464	0.724327	381	69	1948;8740;4703;9518;246329;30008;2022;57538;785;7373;64091;29765;92737;3475;113622;22943;64855;4000;4621;6608;5339;825;2876;1140;10211;5155;58529;84700;9150;51725;975;6382;80206;64754;844;1025;4193;5997;1760;650;274;55122;8841;4627;10038;1525;284358;115701;1906;57462;6469;10014;2626;23462;51548;9734;58;70;3856;5600;7138;6909;9456;4756;6497;840;9780;11146;25776	.
GO:0071103	DNA conformation change	0.174086	1.28108	0.180818	0.727027	87	24	83990;57697;5982;1663;8318;2966;4174;4176;5984;10721;56652;22907;5976;1660;51659;170506;9401;8607;57680;84164;10973;2547;4171;25	.
GO:0048638	regulation of developmental growth	0.124376	1.28179	0.164179	0.734584	306	48	83481;9518;7093;7373;1382;3475;151835;6259;79594;137964;64218;6608;825;118813;58529;9150;1026;10413;1785;1735;51265;5997;80014;84258;7852;8841;10038;2932;7784;1081;11221;348;54437;1906;6531;6532;8195;9706;223117;8437;9686;170302;25836;393;5600;8153;6909;6928	.
GO:0006282	regulation of DNA repair	0.136173	1.28508	0.162963	0.736029	200	82	51547;5531;10155;6873;24144;10459;10039;1663;605;1161;55183;80314;2305;93624;1054;86;79000;387893;4798;78996;1025;6878;29072;10721;6603;116028;1660;8464;23450;5582;51548;8607;10524;2070;78990;83444;165918;54617;8870;10445;26168;55063;5591;1111;25;7336;60;63979;64769;55010;57103;10856;6597;9025;23326;23347;56907;84501;9274;4862;2648;84309;9275;23201;55135;6883;10629;26122;3014;5111;57332;6599;2255…	.
GO:0060037	pharyngeal system development	0.255348	1.29417	0.178891	0.723015	30	2	3199;4824	.
GO:0040029	epigenetic regulation of gene expression	0.142208	1.30453	0.162687	0.706733	167	35	285051;63978;51547;10322;10155;4609;4000;2876;55183;80314;8467;3070;22880;57343;53615;22955;653656;353274;1788;653657;54496;55791;10014;57379;29128;51548;9734;11177;54107;57169;165918;10365;11146;1642;1859	.
GO:0098780	response to mitochondrial depolarisation	0.29583	1.3056	0.164076	0.713617	19	10	79594;54543;8878;8678;27429;55626;5071;10013;9927;9776	.
GO:0001539	cilium or flagellum-dependent cell motility	0.144275	1.30989	0.176471	0.71306	164	26	144406;345895;83853;63978;196385;92749;9389;154313;85478;25981;347732;161142;151254;3948;399949;84229;389320;150483;83639;2712;221421;255061;338879;27285;8195;58531	.
GO:0006383	transcription by RNA polymerase III	0.195433	1.31206	0.169811	0.717617	59	22	6618;55290;112495;9188;8467;7702;10623;84232;2971;2975;170506;57521;57680;9031;9533;5434;2976;23379;3624;27297;55718;5437	.
GO:0006399	tRNA metabolic process	0.142537	1.31552	0.167401	0.719175	189	72	11180;10248;55226;16;3028;55621;23404;81605;57176;112495;54522;24140;57470;56931;8565;64118;10056;10352;2975;5188;152992;10557;79691;79693;8270;146857;51493;51002;23395;3035;3376;55623;129450;79897;26024;81890;10667;84881;131965;54920;2193;2976;207;2926;51654;124454;23587;54482;55718;84267;63892;93587;10940;80746;55644;2058;285381;80324;84520;9328;11102;51605;54888;55140;6897;339487;54938;79979;1…	.
GO:0006304	DNA modification	0.172061	1.31645	0.157734	0.727328	90	18	285051;63978;54069;10155;10039;23583;9219;8467;3070;121642;53615;56915;10038;1788;57379;252969;84164;10973	.
GO:0051653	spindle localization	0.197379	1.32163	0.161565	0.724682	60	35	3834;10615;4926;8841;3993;4627;1778;4342;10524;3064;4085;55968;387755;84327;23291;56907;3996;84501;29899;5080;2255;10096;6993;10403;23122;147872;1058;84080;1639;5347;79648;126206;126353;3837;5314	.
GO:0033619	membrane protein proteolysis	0.210654	1.33069	0.150519	0.712587	56	18	26262;8192;56928;9476;2822;55486;1512;83464;9860;4627;51107;348;5663;5045;6093;8720;162540;29763	.
GO:0061458	reproductive system development	0.129047	1.33154	0.139082	0.720971	299	39	4438;203102;83990;174;9985;2661;269;11144;3293;598;4920;57647;4824;558;84690;2316;344758;3973;6382;8748;3552;8894;151449;51665;666;8751;6736;6714;128637;7784;1081;5270;4142;6469;6715;8893;2626;4882;8195	.
GO:0032623	interleukin-2 production	0.194516	1.33705	0.140381	0.717459	61	17	53833;25865;50943;30968;4860;79679;3552;7805;7128;5142;11326;8767;10524;1378;11146;25;2633	.
GO:0023019	signal transduction involved in regulation of gene expression	0.284627	1.34212	0.155797	0.716104	22	19	7188;3172;145258;5028;6911;10758;4760;5080;55897;7186;4488;4487;4072;142;5156;64321;2253;4087;9350	.
GO:0051438	regulation of ubiquitin-protein transferase activity	0.246128	1.34432	0.130435	0.72158	31	11	10459;27338;6135;26271;57761;51343;6201;84101;55294;25;4085	.
GO:1903008	organelle disassembly	0.148195	1.35454	0.123696	0.707471	148	53	10645;57104;84971;79594;57110;706;1513;55486;54543;5563;25989;23770;8878;7249;79137;79752;25793;23647;10456;8678;51368;9706;10524;84164;6059;10973;10193;27429;9821;55294;3064;23400;55102;292;57103;162427;3396;6811;27341;84749;11315;55626;5071;10013;132671;1459;23008;51024;7855;9927;25898;55139;57602	.
GO:0140694	non-membrane-bounded organelle assembly	0.122985	1.36841	0.0979112	0.685763	377	71	9133;4703;29765;6795;1874;113622;55794;23210;161247;4621;57647;6208;6223;5339;81027;825;6193;10769;5822;653643;4733;2316;342096;58529;708;51388;29127;10783;5563;80206;115106;6135;26271;54801;80153;9669;844;25804;54627;55889;54890;10615;8878;116840;22907;51065;55125;4926;4869;8841;6714;24137;85459;1906;25914;26073;29960;1453;6228;1778;29128;6232;84445;58;7984;10464;70;130916;3856;54617;7138	.
GO:0022616	DNA strand elongation	0.247819	1.37194	0.141343	0.68833	36	14	5425;5426;86;4176;4798;5984;8607;54107;83444;54617;10445;5422;7015;10856	.
GO:0072331	signal transduction by p53 class mediator	0.15387	1.37238	0.12368	0.698585	160	30	4282;6872;54541;55003;51499;4609;26038;1984;3094;7917;10769;25946;5366;64782;8533;2305;27330;64065;1026;6135;6659;387893;60401;4193;50484;51065;90809;4869;666;83667	.
GO:0002697	regulation of immune effector process	0.126726	1.39249	0.10105	0.663166	368	35	653361;53833;11314;4282;6891;5724;50943;10459;3263;10039;6223;387837;9390;5170;558;55183;2213;8673;3929;154064;708;9188;975;1380;136;3133;9466;7805;10666;51043;5395;2867;4843;3663;3958	.
GO:0050000	chromosome localization	0.170198	1.40733	0.117199	0.640705	112	3	245711;283847;6795	.
GO:0052547	regulation of peptidase activity	0.146473	1.41178	0.110632	0.642408	230	93	4671;5696;330;10017;51499;4609;79594;4824;2876;9026;2537;5366;5698;5054;144568;64065;9141;130399;373509;51079;23787;83596;6695;27166;7805;572;329;23786;51065;1512;83464;274;666;6850;1942;6714;2810;59082;10016;51107;6478;117584;8767;2621;5045;1378;1475;27429;5894;9475;3932;9966;207;23400;358;841;5271;57630;26999;27074;9314;9806;2934;356;11315;5134;4137;112399;51024;5269;581;91662;3336;6317;8772;10…	.
GO:0033500	carbohydrate homeostasis	0.142454	1.42342	0.0955056	0.628246	233	63	653361;2876;6194;26154;3607;55107;2822;56262;9501;5581;200186;5563;84522;6659;80024;572;2867;1725;56652;83667;57818;221937;8840;2626;57521;415116;4986;51548;10524;1277;2621;28999;3172;5894;2730;5566;207;57393;7074;10497;388581;4825;6833;79727;11315;2642;9370;51763;55144;6597;6794;2081;3098;5213;5530;2171;23516;5771;5936;2264;3123;51167;59341	.
GO:0007606	sensory perception of chemical stimulus	0.123839	1.42459	0.0672704	0.63742	463	117	54429;7442;26248;79345;138881;341418;119764;219983;5726;219437;219479;441669;728;26496;81470;317702;26219;50831;50832;390155;254786;9311;390181;219464;219482;346525;81392;119772;392138;390538;79296;26692;120796;1258;130075;390437;392391;283162;127059;442185;284521;338675;254783;4994;128366;144124;26737;79334;254973;390066;390081;390649;5284;390892;403278;120065;390326;26333;390429;135946;259286;2…	.
GO:0007005	mitochondrion organization	0.127297	1.43958	0.0804598	0.617277	454	141	51547;11232;10645;113115;10452;487;192111;54471;3028;598;51499;84971;55969;79594;4000;30968;5339;2876;55210;9026;2537;51204;80025;706;5366;4580;91647;1513;374291;9141;55486;3954;90580;54543;51079;90871;23787;4708;4694;56245;23682;27166;1347;572;10981;124997;23770;8878;9093;26519;56652;10493;50484;7249;4700;25793;10899;666;83667;11040;23647;10456;117145;1525;2810;2932;80821;8678;91419;89941;1906;2…	.
GO:0062197	cellular response to chemical stress	0.14004	1.44609	0.0850767	0.615182	289	23	653361;10645;468;388364;54936;3725;5339;825;2876;318;9181;55290;558;706;10068;140809;10131;10202;2056;3954;5563;4921;5603	.
GO:0007051	spindle organization	0.15058	1.46423	0.0946915	0.589497	193	47	9133;6795;3985;10039;81027;10769;653643;4733;2316;342096;29127;10783;7405;115106;26271;54801;79000;54627;55889;28989;6905;10615;10636;55125;4926;8841;4627;24137;10726;26073;1453;5518;1778;29128;84445;4342;10464;54617;5901;1642;653641;55835;55521;91782;26054;83541;9055	.
GO:1903034	regulation of response to wounding	0.166975	1.48313	0.0929204	0.564166	167	24	83481;51330;5055;2316;5054;5155;58529;5581;3346;4921;100506658;5068;9860;3265;5580;7852;5270;5328;5605;84830;8840;348;7128;1906	.
GO:0050906	detection of stimulus involved in sensory perception	0.129448	1.49732	0.0444727	0.548731	480	123	785;54429;7442;26248;79345;138881;341418;119764;219983;5726;219437;219479;441669;26496;5470;81470;26219;50831;50832;390155;254786;7439;9311;390181;219464;219482;346525;81392;119772;392138;390538;79296;55107;26692;120796;1258;130075;390437;392391;283162;127059;442185;10893;284521;338675;254783;4994;128366;144124;26737;79334;254973;390066;390081;390649;5284;390892;403278;120065;390326;84059;26333;3…	.
GO:0072594	establishment of protein localization to organelle	0.135118	1.4986	0.0586735	0.557577	408	66	245711;968;3059;26262;55176;118424;10452;9146;10155;8943;23511;9670;4000;7917;6608;5190;55670;79902;10574;10953;439;706;4580;2316;3973;9679;9141;8882;90637;1026;10469;55486;90580;27092;54543;27091;51079;9818;23787;54557;7203;7805;283514;8878;26519;11267;6449;7249;25793;3009;5189;347;55122;5580;6850;8841;10456;196294;79035;8678;9049;23480;30000;6396;7128;7545	.
GO:0140053	mitochondrial gene expression	0.162993	1.50425	0.0783745	0.558131	156	70	6150;740;28973;3028;51258;6183;51204;79590;708;51073;64978;10352;56652;29093;51649;64432;10128;5188;65005;128308;7818;9801;133522;5442;65003;23395;3035;51263;130916;26024;60488;84881;10573;26164;64963;9553;124995;57129;3396;51654;124454;55052;51021;64979;64981;79736;6472;54516;64951;64965;7019;51069;64928;80324;54998;55005;28958;54938;92170;11222;51081;57215;64960;78988;51373;7978;84275;116541;12…	.
GO:0070269	pyroptosis	0.27347	1.50674	0.0870337	0.565513	36	20	4671;3001;91039;55876;1660;171389;115362;2633;841;79792;1687;3429;834;839;4814;9447;9839;4210;6737;338321	.
GO:0031099	regeneration	0.161108	1.51509	0.0789096	0.561961	191	45	83481;3475;83606;825;2876;558;706;2316;58529;790;1026;975;10413;3339;1996;7298;285;471;9860;8751;347;5605;11221;10675;2626;5396;56676;5792;2596;22876;2621;4837;306;4756;1270;23162;2322;2348;2671;349667;10076;2356;3836;9314;10419	.
GO:0034470	ncRNA processing	0.136812	1.5165	0.0487805	0.57158	407	151	55596;11180;51547;91646;154197;10248;54853;55226;16;1662;3028;92856;22984;55621;57508;28987;54555;57647;6208;6223;23404;3669;117246;6194;81605;88745;5822;54663;65083;55651;6155;54522;6130;9188;81887;23264;24140;390616;6135;56931;6217;131405;27161;64118;8568;56915;10436;6227;50628;6165;79922;152992;10557;29960;6201;79691;8602;23076;26173;79693;8270;9136;143689;201164;51493;6232;51002;23481;55623;1…	.
GO:0071241	cellular response to inorganic substance	0.154829	1.52163	0.0673352	0.573819	219	4	653361;1742;468;151835	.
GO:0035590	purinergic nucleotide receptor signaling pathway	0.298363	1.5242	0.095986	0.582266	29	15	53836;5724;54550;100;5025;136;5026;5030;53829;9934;5028;2771;2857;1511;111	.
GO:0006260	DNA replication	0.149021	1.52651	0.0763984	0.591288	267	70	8208;11232;57697;5425;5982;83743;1663;5426;8318;997;4998;5930;5980;4174;86;8882;1026;4176;54962;114799;8467;26271;4798;1025;80169;5984;9093;10721;3399;2237;56652;116028;50484;7349;79892;5976;1660;389643;9767;10293;51659;22944;4142;84289;84897;57379;898;10535;23338;5518;9401;4673;5442;8607;11177;54107;83444;91603;94;54617;10445;57418;5422;10036;348654;4171;5515;10498;1111;23244	.
GO:0048010	vascular endothelial growth factor receptor signaling pathway	0.230584	1.52739	0.0813953	0.603605	55	8	8817;2277;9564;9146;7410;25865;64855;558	.
GO:0006360	transcription by RNA polymerase I	0.227585	1.52882	0.0822581	0.615708	64	39	51547;468;64425;6872;387496;1663;56919;2316;9188;646;9015;8467;6949;84232;9031;9533;5434;10498;30834;1387;4691;5437;6597;84135;25885;10514;9555;10849;6598;84172;23133;11176;25926;51082;55011;55646;80758;10269;2965	.
GO:0031163	metallo-sulfur cluster assembly	0.298757	1.53126	0.0629371	0.626142	28	14	64428;57019;10539;112812;51647;9054;10101;4706;9391;27158;51218;2395;84191;64210	.
GO:0098732	macromolecule deacylation	0.23472	1.54768	0.0777958	0.607496	56	26	51547;2316;26090;5563;8467;26009;11313;8841;51548;9734;200734;4837;81926;11091;1859;57805;23410;6839;55689;4137;10013;10434;23408;2648;5538;56271	.
GO:0009593	detection of chemical stimulus	0.135329	1.55433	0.0393401	0.609498	443	157	54429;7442;26248;79345;138881;341418;119764;219983;5726;219437;219479;441669;26496;81470;26219;50831;50832;390155;254786;9311;390181;219464;219482;346525;81392;119772;392138;390538;79296;30819;3929;10242;26692;120796;1258;130075;390437;392391;283162;127059;442185;5068;284521;338675;254783;4994;128366;144124;26737;79334;254973;390066;390081;390649;5284;390892;403278;120065;390326;26333;390429;1359…	.
GO:0018212	peptidyl-tyrosine modification	0.155487	1.57415	0.0547753	0.586353	255	9	653361;6690;1742;11314;3059;4282;30844;683;3263	.
GO:0031098	stress-activated protein kinase signaling cascade	0.155549	1.58795	0.0417827	0.575418	234	8	653361;4671;5609;9618;22943;83605;23239;4609	.
GO:0032200	telomere organization	0.179546	1.61027	0.0597015	0.549998	153	32	245711;5609;55226;24144;10459;4609;10039;10574;55183;55651;86;4798;7203;80169;2237;4216;5976;6714;64421;79035;9156;170506;898;9401;51548;8607;2072;83444;54617;10445;22948;2547	.
GO:0009566	fertilization	0.171262	1.61788	0.0550595	0.552293	193	25	203102;84691;63978;6690;9985;91646;93185;284359;5016;89869;122258;598;57095;10574;7142;151056;84690;340069;7225;64753;57113;8748;10343;131375;10184	.
GO:0016052	carbohydrate catabolic process	0.183753	1.62127	0.0550725	0.563424	154	19	5837;5211;5834;54541;3607;2584;5223;3938;5563;7167;83440;572;4758;26007;402;2712;8972;10825;221937	.
GO:0043549	regulation of kinase activity	0.146986	1.64549	0.0195567	0.536869	431	51	653361;245711;8817;1742;11314;152110;10645;27040;5609;9618;9146;728;5470;6543;5170;3491;8795;90007;5155;8600;5576;92335;1026;7405;4921;55181;1917;5606;572;57761;55861;11267;4216;5997;10636;4486;7249;650;10899;1815;284254;3265;4869;5580;1942;6714;2810;5605;1022;11221;348	.
GO:0009743	response to carbohydrate	0.169365	1.64923	0.0430416	0.547846	218	24	653361;6518;5211;2876;26154;55107;2822;5581;25828;130399;5563;84522;6659;3552;5603;5068;1293;5606;572;285;56652;83667;93;387597	.
GO:0072593	reactive oxygen species metabolic process	0.170222	1.663	0.0569444	0.540937	218	26	653361;27165;54541;683;2876;3491;2537;706;5366;2305;5155;10131;1026;55486;2885;51079;137902;151647;329;4843;83667;5580;6850;26574;5873;8678	.
GO:0050727	regulation of inflammatory response	0.151483	1.69598	0.0193548	0.502179	369	50	653361;53833;4671;9173;25827;8808;7941;50943;330;683;4345;54093;6223;2876;10769;2213;8673;3929;5054;221955;8600;26090;10658;975;100;136;3133;5603;344807;5068;9111;64838;4598;2867;329;145741;5692;5580;6850;90355;6714;1660;7784;2678;8840;11221;171389;348;51284;7128	.
GO:0006310	DNA recombination	0.160445	1.69801	0.0364865	0.517627	312	74	4438;83990;283847;9985;3008;11144;5531;50943;317761;57697;10459;10039;8318;84057;55183;79840;80314;9319;29893;5980;116138;4174;86;4176;7516;9466;79000;387893;4798;78996;29072;5395;10721;2237;116028;124817;3009;64421;79035;83695;51659;22944;9156;57379;9401;125150;29128;51548;5896;84542;8607;10524;2072;83444;165918;25836;54617;56941;10445;11105;2547;121260;26168;348654;4171;55063;5591;1111;25;3005;…	.
GO:0043491	phosphatidylinositol 3-kinase/protein kinase B signal transduction	0.163607	1.69929	0.0222841	0.535308	281	37	653361;9518;2022;25827;3059;2912;221496;7410;23239;4920;79594;4824;2876;5170;558;5155;8600;708;6199;5025;85453;4921;1293;4486;7249;2651;83667;23396;6714;10456;117145;8678;10016;5270;29062;1906;57462	.
GO:0016072	rRNA metabolic process	0.171904	1.70225	0.037037	0.551338	239	101	51547;10248;54853;55226;1662;64425;92856;22984;28987;54555;57647;6208;6223;1663;23404;3669;117246;6194;88745;5822;54663;65083;55651;6155;112495;6130;9188;81887;79002;6135;6217;8568;56915;6949;10436;6227;2971;50628;2975;6165;79922;10557;29960;6201;8602;23076;9136;146857;6232;23481;130916;4809;55178;55813;57418;84881;22894;51077;5591;2976;25983;285855;6218;51013;83732;10360;6839;27341;4691;9221;623…	.
GO:0007548	sex differentiation	0.168845	1.71058	0.0196078	0.558672	275	39	4438;8999;203102;83990;174;9985;2661;269;11144;3293;598;4920;57647;4824;558;2316;344758;3973;6382;8748;10184;3552;8894;51665;666;8751;6736;6714;117154;128637;7784;1081;4142;6469;6715;8893;2626;4882;8195	.
GO:0070585	protein localization to mitochondrion	0.208399	1.71851	0.0559876	0.569031	122	53	118424;10452;10953;706;4580;9141;10469;55486;90580;54543;51079;23787;283514;23770;26519;25793;10456;196294;9049;59286;130916;120892;1649;10055;27429;8546;55294;25813;140823;207;5898;9636;100652748;285521;4137;5071;92609;1459;1678;3098;51024;57506;7855;9927;131474;55823;581;89781;57602;10651;26517;26520;56993	.
GO:0006858	extracellular transport	0.28554	1.72675	0.0480274	0.579345	45	8	26256;345895;83853;152110;220136;11060;25981;8382	.
GO:0090150	establishment of protein localization to membrane	0.173801	1.73518	0.0252809	0.589377	254	27	653361;9495;55176;5913;10452;54471;10328;55969;7917;9747;23148;55670;439;4580;9141;90580;54543;51079;23787;6746;54557;3875;85377;4641;26519;26088;6449	.
GO:0048285	organelle fission	0.152715	1.76003	0.0103226	0.572656	465	98	4438;245711;9133;83990;283847;9985;6795;51547;91646;80346;11144;113115;6152;192111;54471;317761;3834;57697;10459;79594;7917;8900;26993;54461;84057;4733;9319;84690;2316;10005;29893;50511;5155;27338;84072;9150;116138;29127;8467;26271;3552;387893;54627;51529;5902;10615;55125;124817;4926;23397;51343;11130;24137;3976;80821;8678;10726;1906;26073;55844;4882;898;113130;5518;29128;4342;10464;10524;2072;27…	.
GO:1901654	response to ketone	0.186091	1.77256	0.0289436	0.578342	207	18	653361;1019;5724;50943;54541;598;4824;706;5069;6155;5581;790;1026;10413;2056;5563;64754;7298	.
GO:0005976	polysaccharide metabolic process	0.239318	1.86591	0.0352941	0.455298	92	6	5837;5834;5506;83931;5155;5260	.
GO:0045103	intermediate filament-based process	0.24227	1.87575	0.0233281	0.467847	91	1	83481	.
GO:0006605	protein targeting	0.178344	1.88162	0.0136799	0.487471	302	45	653361;55176;118424;10452;9146;54471;8943;7917;9747;23148;5190;10953;439;706;4580;130340;3973;9141;23431;90637;10469;55486;90580;54543;51079;23787;6135;10053;6746;54557;7805;283514;85377;4641;8878;26519;6449;25793;5189;3265;10456;196294;8678;9049;23480	.
GO:0002437	inflammatory response to antigenic stimulus	0.271085	1.91351	0.0328947	0.471415	72	44	401258;53833;968;2876;10769;2213;975;3133;133396;5692;6850;6714;7784;171389;26279;23609;5045;4049;2268;11315;4889;923;3123;4853;7124;64127;3568;55829;3579;6693;84639;9240;10800;7525;2534;3559;54209;79651;2209;3055;3735;27179;64806;1432	.
GO:0071826	protein-RNA complex organization	0.20597	1.95116	0.0160116	0.450696	183	91	22827;58155;55794;24144;6208;6223;6193;8665;5822;6631;9879;8662;10658;10421;6637;8668;24148;6633;6135;25804;57819;8666;27161;8894;56949;22907;51065;79752;84844;50628;51634;1660;8661;29960;54496;6635;8664;23450;11325;6232;10907;8607;5433;6628;8683;100534599;4809;51386;55015;6433;135295;26747;5591;6627;23195;54505;10419;27341;10856;6632;6234;10594;6636;27335;25980;92345;9326;6895;8175;10480;192670;…	.
GO:0007059	chromosome segregation	0.175063	1.9655	0.00518135	0.464014	408	76	4438;245711;9133;83990;283847;9985;79682;6795;51547;54069;11144;317761;3834;10459;7917;26993;605;81027;79172;84057;653643;4733;9319;84690;2316;342096;29893;11339;84072;86;29127;10783;7405;115106;8467;26271;54801;51647;387893;54627;55889;51529;28989;10615;6603;10636;116028;55125;4926;23397;8841;11130;24137;8678;10726;26073;1453;79019;898;113130;5518;1778;29128;84445;4342;9391;10464;10524;27436;258…	.
GO:0022412	cellular process involved in reproduction in multicellular organism	0.171926	1.9784	0	0.485183	461	45	245711;80726;9133;84691;84660;83990;26256;83853;346653;63978;6690;9985;2661;9389;91646;11144;284359;126859;5350;10155;317761;598;154313;26038;23198;8900;25981;57095;347732;7142;80025;8382;51807;80314;9319;346288;84690;50511;151254;84072;344758;646;10658;203523;64753	.
GO:0051347	positive regulation of transferase activity	0.187057	1.98445	0.00956284	0.519362	320	38	653361;245711;8817;1742;11314;11232;152110;27040;5609;9618;4345;4609;6543;5982;5170;3491;8795;5155;8600;27338;92335;1026;4921;1917;5606;572;57761;5984;4216;4486;10899;1815;284254;3265;51343;5580;1942;6714	.
GO:0051321	meiotic cell cycle	0.196638	2.03751	0.00826446	0.486158	273	21	4438;245711;9133;83990;283847;9985;6795;51547;91646;11144;317761;57697;7917;8900;84057;9319;84690;29893;50511;84072;116138	.
GO:0022613	ribonucleoprotein complex biogenesis	0.180134	2.04507	0.00129032	0.52851	423	138	51547;10248;22827;54853;55226;58155;6175;1662;55794;92856;6210;55003;22984;28987;54555;57647;83743;6208;6223;23404;3669;117246;6193;6194;8665;88745;5822;6631;54663;65083;9879;55651;6155;79029;6130;708;9188;81887;8662;10658;51388;10421;55341;6637;91582;8668;24148;6633;6135;9669;6206;25804;57819;6217;8666;27161;8894;8568;56915;56949;10436;22907;51065;4869;6227;84844;2971;50628;26574;51634;6165;7992…	.
GO:0006298	mismatch repair	0.43376	2.27458	0.0181488	0.311806	29	1	4438	.
GO:0022900	electron transport chain	0.258199	2.29009	0.00302572	0.342817	158	28	653361;314;1534;57019;8604;5339;8659;79751;1537;374291;10202;112812;4708;4694;22977;1347;92014;2109;4700;7264;10975;27089;8608;1329;6715;1337;4715;7384	.
GO:0007292	female gamete generation	0.268968	2.41977	0.00443131	0.273943	157	9	4438;245711;9133;174;9985;2661;11144;317761;10017	.
GO:0002532	production of molecular mediator involved in inflammatory response	0.345856	2.62447	0.00162075	0.174744	84	13	653361;401258;6223;8673;3929;5054;4843;347;6850;90355;66005;11221;53342	.
GO:0010469	regulation of signaling receptor activity	0.35966	2.71162	0.00316456	0.155828	87	17	653361;1742;254263;6872;387837;2213;5054;8896;27092;27091;151647;54413;5580;1081;399968;5328;1906	.
GO:0006968	cellular defense response	0.452735	2.79242	0.00513699	0.141195	49	3	653361;8808;728	.
GO:0002181	cytoplasmic translation	0.338983	2.92918	0	0.104086	128	63	2197;6152;16;6156;6175;6176;6210;6208;6223;6193;6194;8665;4733;25946;6155;6133;6171;6130;8662;24140;8668;6135;6206;6217;8666;7884;8894;7311;6159;6227;6165;1660;6142;6160;8661;6222;6201;8664;8893;170506;6228;6232;51386;6143;6168;1819;6218;54505;6233;79727;6138;6234;3184;6129;23057;27335;6144;6128;6141;6173;5936;6191;6204	.
GO:0045730	respiratory burst	0.536426	3.01147	0	0.111629	36	4	653361;6223;3929;5223	.
