# Supplementary material for: Deciphering the role of the lncRNA TRIBAL in hepatocyte models
Source: PLoS One. 2025 Sep 2;20(9):e0322975. doi: 10.1371/journal.pone.0322975 (PMC12404505; doi:10.1371/journal.pone.0322975)
Supplement: S5 Table — (XLSX) [file pone.0322975.s017.xlsx]

## Sheet: S5
Table S5. Shared and unique TRIB1 and TRIBAL FDR terms in HepaRG cells
Elements only in TRIBAL :
GO:0006644	phospholipid metabolic process
GO:0046486	glycerolipid metabolic process
GO:0048009	insulin-like growth factor receptor signaling pathway
GO:0019748	secondary metabolic process
GO:0048193	Golgi vesicle transport
GO:0051156	glucose 6-phosphate metabolic process
GO:0046847	filopodium assembly
GO:0007033	vacuole organization
GO:0031929	TOR signaling
GO:0098876	vesicle-mediated transport to the plasma membrane
GO:0007034	vacuolar transport
GO:0006109	regulation of carbohydrate metabolic process
GO:0071526	semaphorin-plexin signaling pathway
GO:0005996	monosaccharide metabolic process
GO:0003014	renal system process
GO:0006308	DNA catabolic process
GO:0016051	carbohydrate biosynthetic process
GO:0003205	cardiac chamber development
GO:0034067	protein localization to Golgi apparatus
GO:0019693	ribose phosphate metabolic process
GO:0072524	pyridine-containing compound metabolic process
GO:0043112	receptor metabolic process
GO:0016358	dendrite development
GO:0006383	transcription by RNA polymerase III
GO:0016236	macroautophagy
Elements only in TRIB1 :
GO:0006690	icosanoid metabolic process
GO:0009410	response to xenobiotic stimulus
GO:0051932	synaptic transmission, GABAergic
GO:0040013	negative regulation of locomotion
GO:0006836	neurotransmitter transport
GO:0006643	membrane lipid metabolic process
GO:0042092	type 2 immune response
GO:0006063	uronic acid metabolic process
GO:0035264	multicellular organism growth
GO:0007622	rhythmic behavior
GO:0009225	nucleotide-sugar metabolic process
GO:0140115	export across plasma membrane
GO:0022406	membrane docking
GO:0045229	external encapsulating structure organization
GO:0010644	cell communication by electrical coupling
GO:0043062	extracellular structure organization
GO:0055094	response to lipoprotein particle
GO:0002209	behavioral defense response
GO:0098739	import across plasma membrane
GO:0033555	multicellular organismal response to stress
GO:0015849	organic acid transport
GO:0006575	cellular modified amino acid metabolic process
GO:0061448	connective tissue development
GO:0007626	locomotory behavior
GO:0071402	cellular response to lipoprotein particle stimulus
GO:0055088	lipid homeostasis
GO:0048483	autonomic nervous system development
GO:1903509	liposaccharide metabolic process
GO:0032637	interleukin-8 production
Common elements in TRIBAL and TRIB1 :
GO:0006631	fatty acid metabolic process
GO:0006790	sulfur compound metabolic process
GO:0033865	nucleoside bisphosphate metabolic process
GO:0006066	alcohol metabolic process
GO:0120254	olefinic compound metabolic process
GO:0008202	steroid metabolic process
GO:0042180	cellular ketone metabolic process
GO:1901568	fatty acid derivative metabolic process
GO:0044282	small molecule catabolic process
GO:0042445	hormone metabolic process
GO:0006720	isoprenoid metabolic process
GO:0016053	organic acid biosynthetic process
GO:0048008	platelet-derived growth factor receptor signaling pathway
GO:0009791	post-embryonic development
GO:0042157	lipoprotein metabolic process
GO:0007224	smoothened signaling pathway
GO:0030258	lipid modification
GO:1901616	organic hydroxy compound catabolic process
