# Supplementary material for: Deciphering the role of the lncRNA TRIBAL in hepatocyte models
Source: PLoS One. 2025 Sep 2;20(9):e0322975. doi: 10.1371/journal.pone.0322975 (PMC12404505; doi:10.1371/journal.pone.0322975)
Supplement: S6 Table — 27947 Entrez gene IDs were submitted to the analysis, of which 14221 IDs were annotated to Gene Ontology (Biological noRedundant) categories and were used for the enrichment analysis. Top 200 hits are shown, arranged by increasing normalized effect size. FDR-significant hits are highlighted. FDR, false-discovery rate. Size: number of Entrez IDs populating the geneSet. LeadingEdge_Num: Number of leading-edge IDs (number of IDs who contributed the most to the enrichment). LeadingEdge_Entrez ID. NCBI Entrez gene IDs populating the LeadingEdge. (XLSX) [file pone.0322975.s018.xlsx]

## Sheet: S6
S6 Table. GSEA of TRIBAL vs TRIB1 in HepaRG. 27947 Entrez gene IDs were submitted to the analysis, of which 14221 IDs were annotated to Gene Ontology (Biological noRedundant) categories and were used for the enrichment analysis. Top 200 hits are shown. Arranged by increasing FDR. FDR-significant hits are highlighted. FDR, false-discovery rate. Size: number of Entrez IDs populating the geneSet. Le…
geneSet	description	EnrichmentScore	NormalizedEnrichmentScore	pValue	FDR	size	LeadingEdge_Num	LeadingEdge_Entrez ID
GO:0034341	response to type II interferon	0.261287	2.70832	0	0.00121331	133	77	6364;388646;6347;2634;7097;4261;10581;6360;383;834;972;998;55337;8519;10537;6198;10410;3716;9076;801;83666;1612;6352;115361;163351;2643;5468;58191;7098;169026;2633;133060;6355;115362;958;149233;2635;4435;961;965;3593;6363;6814;6362;6357;7157;7454;199;338382;6737;84166;339122;3594;6672;6772;10241;71;9341;3799;10097;51667;7791;10492;3394;3460;252983;6361;10096;3459;8942;201626;3263;54625;3113;55647…	-
GO:0006959	humoral immune response	0.195569	2.443	0	0.0161774	230	92	10563;10878;722;6347;10877;3441;729;2;3078;931;3627;2921;85236;3080;140686;6700;710;3456;3075;84659;3576;729230;5648;10407;3960;727;1672;2920;54209;2220;3273;116842;2625;1671;10584;2244;3574;4208;28984;5473;731;3151;6278;6480;713;1235;5319;3452;354;3426;1675;3446;716;85480;11005;1604;57829;1236;6036;5967;51279;11326;6039;966;4068;5225;5645;6357;9156;1379;2627;718;3569;6037;1669;3442;629;128488;13…	-
GO:0051383	kinetochore organization	0.479772	2.44679	0	0.0236595	21	12	9787;10592;10403;1058;1063;10051;83540;64105;6047;1062;10910;64946	-
GO:0007005	mitochondrion organization	-0.153427	-2.24055	0	0.0281524	454	153	11315;139322;201973;284184;54978;57143;596;638;64423;8996;23369;51542;56993;599;6548;790955;23770;26073;51079;56181;5716;617;64645;83667;8546;9776;4713;4832;6341;665;81892;84749;2852;5138;56947;4704;8326;9141;2395;440957;54543;85300;1050;10533;23787;25813;345611;9131;23647;7855;4000;4694;7015;83858;22863;26515;5819;66008;9650;124997;7386;1347;3064;5366;120892;25875;27429;54832;7037;79823;487;6440…	-
GO:0048009	insulin-like growth factor receptor signaling pathway	-0.310136	-2.24155	0	0.0347883	50	22	55023;5605;51232;23236;3482;5595;5594;3484;2887;5170;2885;5894;367;5290;650;4824;130617;57462;7249;6654;2690;3480	-
GO:0001562	response to protozoan	0.4046	2.29174	0	0.0391292	27	13	388646;2634;383;8870;3566;4615;1130;115361;163351;2633;958;6693;3593	-
GO:0006399	tRNA metabolic process	-0.204248	-2.39966	0	0.0418264	189	93	60528;84705;9328;9330;2976;57604;81627;10785;11062;11102;51091;57570;112495;2926;283459;54931;10978;661;79828;10056;57470;207;51520;6897;55699;3035;25917;27304;10352;55226;64118;80324;81605;127253;25973;285381;51010;79731;283742;51605;54888;54802;55250;123263;79693;8846;9692;54522;8270;51067;56986;80746;10557;6301;8565;23438;23395;55623;93587;3376;129450;54920;55687;84881;26024;51493;79979;56931;…	-
GO:0070585	protein localization to mitochondrion	-0.220949	-2.25237	0	0.0428989	122	61	9868;1649;387990;55750;64112;131474;1459;54708;59286;10245;26521;5071;10055;207;25793;9636;56993;23770;51079;617;8546;9776;665;10953;22885;56947;57506;9141;54543;10425;23787;25813;9131;7855;26515;120892;27429;10456;728489;55294;196294;26520;10469;26519;9520;55486;706;9927;285521;90580;26517;55823;89781;10651;1678;51024;10452;6720;8314;54332;118424	-
GO:0032259	methylation	-0.167894	-2.13076	0	0.0437368	253	106	23378;29947;4152;4297;57570;64754;220074;3276;4548;51108;54931;58508;9757;4839;79828;84148;84193;196074;6637;196541;207;3054;56339;150572;1544;1788;2145;64324;285051;118881;25917;55209;90826;9739;127253;138199;387893;639;29072;5080;23070;27232;283742;51605;54888;55783;10445;196483;25895;2122;284058;29960;11091;51611;9869;133383;8467;55178;57673;6636;85002;25962;54069;79823;54496;79133;10196;10919…	-
GO:0006383	transcription by RNA polymerase III	-0.274364	-2.13791	0.00392157	0.0466526	59	37	7702;10623;2475;9328;9330;2976;9031;84524;10621;112495;55703;170506;661;57680;55209;6908;171568;23379;10625;5434;10622;79664;8467;27297;2971;10514;367;55814;25850;6618;9188;55290;84232;2975;2972;55718;57521	-
GO:0051156	glucose 6-phosphate metabolic process	-0.371836	-2.15606	0.0041841	0.0474569	28	12	22934;9563;229;57103;57818;2539;32;25796;5226;7086;57521;2538	-
GO:0006605	protein targeting	-0.168514	-2.25872	0	0.0599244	302	124	131474;1459;29927;30849;8266;128866;22879;22906;254359;59286;6135;10300;10245;26521;340481;5071;10055;2064;25793;27072;8851;90522;155382;5189;51608;10956;3684;51542;55625;56993;9179;4074;51079;51172;8546;9776;665;10953;22885;56947;4641;6746;9141;9270;54543;10425;23787;25813;345611;6505;79844;9131;7855;9409;10368;22863;26515;51114;66008;84750;120892;27429;54832;3920;58477;10456;10519;23431;728489;…	-
GO:0048285	organelle fission	0.148756	2.21529	0	0.0626067	465	108	1634;5888;157313;9787;994;54443;64151;256126;983;25970;81930;22974;991;4603;7272;9493;51433;10592;10403;4751;7153;699;9055;9232;79980;5000;81626;51203;2059;84930;55143;57405;79884;11004;221035;57132;1063;1618;7283;998;652;675;10274;152185;644186;891;160140;55810;285498;54892;55165;118471;2177;8086;221150;150365;286053;55706;348235;4288;23397;5347;6790;4781;400629;5468;283489;339345;5889;10051;113…	-
GO:0044839	cell cycle G2/M phase transition	0.201633	2.18294	0	0.0657209	140	67	994;983;9833;5218;63967;10403;990;51514;672;84930;890;1017;8317;8870;1063;65123;891;51147;29933;7480;801;5347;6790;4303;6240;5889;90381;5243;10270;4683;8444;79831;9212;80174;7319;91603;11073;7164;7465;9525;7157;9555;4361;5569;1111;51400;8766;27133;6502;9088;5988;79184;9928;25949;55743;57504;995;2029;219736;900;1021;1263;27183;51347;219771;51343;84142	-
GO:0023058	adaptation of signaling pathway	0.404658	2.15218	0	0.0696785	25	15	100506013;157;154;29978;3357;408;407;409;133;1814;187;2915;155;6247;3351	-
GO:0002544	chronic inflammatory response	0.425212	2.07411	0	0.0947728	20	7	10563;7412;7057;6279;7128;8876;6352	-
GO:0007059	chromosome segregation	0.138988	2.02731	0	0.0965591	408	103	157313;9787;64151;256126;983;81930;1894;22974;991;7272;9493;51433;10592;203068;10403;4751;7153;699;9055;9232;79980;990;100533997;51203;672;55143;6595;127829;157570;2068;2959;57405;79884;10460;11004;57132;1063;51412;7283;81624;998;8940;10274;152185;644186;891;55355;285498;54892;55165;23421;118471;2177;8086;151246;221150;286053;55706;348235;4288;55839;23397;5347;6790;283489;653073;10051;27175;14787…	-
GO:0032612	interleukin-1 production	0.211419	2.03639	0	0.0982779	106	41	634;114769;7850;4023;834;1992;7128;10892;4615;6774;54209;6288;10392;353514;409;301;91662;115362;2950;6284;8767;22861;2149;1236;5005;260434;6363;2864;7305;9971;1524;177;335;152138;29108;3428;27086;3569;3603;3146;55765	-
GO:0019221	cytokine-mediated signaling pathway	0.135893	2.0793	0	0.103131	481	130	6364;10563;100133941;1907;5618;634;114769;3429;6347;6778;3441;9173;7114;7805;8809;7850;3627;83483;56300;25939;149095;340061;27347;837;2921;970;10581;6360;3598;383;355;834;3558;920;58985;972;117854;7128;3566;4938;9470;3456;4615;6774;3576;729230;8519;27178;11240;55504;1893;2920;54209;10410;3716;9705;83666;353514;6352;81858;5468;55854;3574;23547;2829;3554;3606;1439;5473;583;7852;9641;146722;1235;355…	-
GO:0030261	chromosome condensation	0.292156	2.00342	0.00823045	0.103691	45	16	64151;983;10592;7153;51203;5619;3010;54892;23397;5347;10051;3005;10270;9918;158983;5620	-
GO:1901342	regulation of vasculature development	0.152523	2.04202	0	0.10398	283	49	1634;10563;306;634;7057;57608;23554;147372;23213;3627;5140;7048;100506013;672;2896;7128;5579;11235;577;8829;126393;3696;4763;6774;2549;3576;729230;2247;3687;55810;8434;1893;3087;3716;7060;3273;10457;116844;7291;10769;4303;5468;7098;7423;6667;28984;133;23576;7852	-
GO:0033555	multicellular organismal response to stress	0.214064	1.98895	0.00852878	0.104431	94	54	6335;7057;3158;117;4914;6530;9856;41;79969;2898;366;6198;7060;2643;4208;3358;6328;23542;1977;5024;2922;22953;4761;1621;1392;477;796;9215;1981;2788;7369;8989;5649;157753;3350;57679;4192;5979;1812;57121;5728;6869;2917;5575;153;2558;348;3620;4185;4929;84961;4204;6863;7101	-
GO:0022900	electron transport chain	-0.178129	-1.99164	0.00187617	0.104655	158	112	4512;4513;4519;4535;4540;4688;79689;29796;4541;170712;4709;4720;29958;55967;8974;4696;6834;4700;4726;54949;84701;1345;1536;6901;2731;4536;4725;1340;1346;1528;6389;1716;2936;1351;2110;388753;4706;341947;51103;637;83943;9167;4707;4722;6622;8630;4705;4702;9377;4199;2108;217;51142;1535;2819;5860;4723;57017;10891;314;4835;1544;11315;22977;26227;50507;6715;23369;4697;51542;790955;92014;27089;444;4713;8…	-
GO:0051302	regulation of cell division	0.170386	1.94528	0.00849257	0.120497	171	74	994;56241;1894;9493;10112;9055;990;63977;55143;79884;10628;998;3357;675;114327;2247;4300;79816;6886;7060;79733;801;1069;5347;6790;7423;2103;8626;5473;56034;7039;5154;341019;1814;8556;112869;9212;23503;79998;55958;10755;2249;8202;146909;8678;6755;7424;63971;10263;27152;6871;259266;685;10474;8766;201161;3619;51100;2810;5988;8502;9928;441161;5956;7422;55660;585;144455;79848;84432;1263;27183;4192;512…	-
GO:0042742	defense response to bacterium	0.148064	1.95084	0	0.124566	288	71	6364;51316;10563;26253;306;388646;1401;2634;7097;3929;837;85236;6279;1113;2896;834;920;58985;140686;4938;6700;400830;4615;3148;84659;10407;3960;5861;1672;54209;1130;2220;254773;11096;116842;1671;944;10392;245934;81858;115361;163351;5320;2244;7098;10133;2633;3606;117159;5473;285195;55072;284110;6850;5319;115362;354;8767;149233;6464;23005;2635;22861;6693;11005;245936;653808;3593;6036;219972;2358	-
GO:0006360	transcription by RNA polymerase I	-0.239264	-1.93157	0.00386847	0.131987	64	22	80758;5434;8467;57673;468;10514;64425;1387;9188;646;2316;6872;84232;25926;6598;25885;9015;56919;6597;10269;387496;51547	-
GO:0042537	benzene-containing compound metabolic process	0.353425	1.90837	0.0104167	0.135014	24	8	6999;1580;8564;2948;169355;116285;2944;2947	-
GO:0050000	chromosome localization	0.195658	1.91345	0.00630252	0.138388	112	51	9787;81930;1894;10403;4751;79980;55143;57405;11004;57132;1063;998;152185;891;55165;221150;348235;283489;147872;83540;7320;9212;150465;151648;10015;79998;11130;8678;1062;54908;57082;9525;3835;55055;283129;8766;145645;3192;3619;10540;22919;9928;10097;23212;27183;25978;7013;79643;81620;84142;10096	-
GO:0000910	cytokinesis	0.166604	1.89194	0.00422833	0.143745	169	73	994;54443;1894;9493;10112;9055;990;129531;5000;81626;51203;55143;149371;79884;1058;57132;998;288;675;114327;55165;23157;79733;801;1069;5347;55752;6790;54536;9101;341019;1814;8556;9212;10015;23503;79998;55958;9700;10755;5921;8678;54902;6755;9525;63971;152015;285643;8826;8766;84501;201161;3619;389;51100;6711;5414;8502;9928;5956;128239;151011;403;55660;585;9475;10097;144455;79848;1263;27183;51289;56…	-
GO:0006352	DNA-templated transcription initiation	-0.17459	-1.93308	0.00191205	0.14406	168	43	129685;4221;5442;8467;6879;6944;27297;6837;29117;5469;4792;64425;138474;23064;55588;3725;55814;80227;54797;10025;2957;55290;6872;6878;2962;6598;6923;1025;83860;2975;6873;9656;2972;1019;9442;6597;10269;1871;64855;4609;10001;51547;7067	-
GO:0007062	sister chromatid cohesion	0.234467	1.78172	0.0171674	0.146286	55	21	991;699;157570;2959;8313;10274;151246;286053;5347;5889;1663;151648;9700;642636;701;1499;84250;11044;3835;9555;4361	-
GO:0001818	negative regulation of cytokine production	0.132013	1.77335	0.00414079	0.146468	278	84	100133941;5552;388646;634;7057;114769;9173;7805;7850;3929;55024;1411;57045;10461;383;1992;7128;4938;336;3456;408;7538;79589;55366;27178;307;54209;10457;2625;7291;7430;89795;353514;3623;409;23547;201633;225;2633;28984;604;301;10270;113;7072;7481;26146;282618;5678;91662;2950;149233;284;23005;50856;28951;4829;9111;1236;3593;5966;260434;3082;64115;2864;55914;7305;9971;11326;1524;177;335;152138;29108;…	-
GO:0050953	sensory perception of light stimulus	0.145833	1.77693	0.0060241	0.147066	210	71	4060;11081;26504;1411;2918;5132;57282;1141;51475;2202;1429;221391;408;57369;3983;5875;1301;140469;407;55812;57010;8787;131118;5957;388939;286204;128338;583;11281;6011;339302;5949;1421;440435;2986;64072;768206;1001;4693;93589;10002;10319;145226;158046;4070;1413;155051;7078;54982;57096;6102;5158;5995;1259;7045;7401;22999;5147;60506;9626;134430;3766;65217;5146;6247;285440;4901;7054;10052;285331;4990	-
GO:0015850	organic hydroxy compound transport	0.13603	1.78964	0	0.1474	275	112	634;64240;91683;26154;53919;57153;51760;341;10351;6696;5562;1113;337;6293;19;123264;1141;5579;2824;336;6530;222962;28234;2865;6582;366;5205;64137;54209;64801;6554;5444;159963;84062;5468;9607;133418;9194;114876;114881;3690;10765;1814;6850;222642;23461;8431;1861;5244;6861;2550;360;4129;6857;1244;134429;2587;5021;8435;10227;10802;27346;143425;335;374887;5825;6721;9525;344;54762;8273;1109;135;5443;58…	-
GO:0060759	regulation of response to cytokine stimulus	0.161411	1.78453	0.0101215	0.147788	155	50	100133941;114769;7805;7097;7850;25939;149095;340061;837;383;834;972;117854;7128;4938;9470;11240;1893;54209;83666;6352;81858;5468;3574;3554;23586;7852;9641;146722;3557;6850;133060;2950;8767;22954;284;85480;9353;79444;260434;342979;9971;335;152138;29108;331;5607;84166;3569;857	-
GO:0034340	response to type I interferon	0.194311	1.76452	0.0151515	0.150481	83	16	3429;3441;3434;25939;149095;340061;10581;117854;4938;9470;3456;4615;55337;8519;10410;3716	-
GO:0007204	positive regulation of cytosolic calcium ion concentration	0.157245	1.79033	0.012605	0.151128	163	55	6690;10563;100133941;799;7222;117;1043;3558;2854;729230;2785;5739;2830;6288;552;2099;2829;133;784;7852;1235;9034;5311;5319;1237;5024;1604;2149;1236;22953;2587;2740;5021;57007;1902;2358;2623;3827;719;2864;1524;1233;2281;56477;3577;4828;5030;5731;857;2357;3146;796;3579;3814;8698	-
GO:1902850	microtubule cytoskeleton organization involved in mitosis	0.156208	1.7421	0.0131579	0.152715	154	26	9787;983;22974;991;7272;9493;10403;4751;9055;51203;55143;57405;79884;10460;1058;57132;7283;10274;114327;152185;891;8086;2770;10769;5347;6790	-
GO:0150146	cell junction disassembly	0.324811	1.75711	0.0201613	0.152995	26	12	10882;10154;577;2043;54209;22943;713;1524;2241;10982;382;718	-
GO:0035249	synaptic transmission, glutamatergic	0.185582	1.7919	0.0122699	0.153906	109	26	6347;4983;1000;3764;57030;2913;8564;1006;2918;23096;26001;4914;4763;729230;2898;246213;2892;84062;27185;4208;2904;22943;134;7143;2894;1814	-
GO:0090130	tissue migration	0.129691	1.75229	0.00206612	0.154003	299	62	1634;10563;1907;306;54443;634;7057;57608;7114;147372;5629;1839;7048;186;100506013;2896;5217;5613;374969;55466;11235;7026;8829;4763;59;5340;6781;2247;3964;5872;3273;5286;116844;2625;10769;1793;5468;4208;6667;28984;301;3849;3690;23603;3373;6286;811;1003;5606;7264;8660;958;284;3673;5216;3164;6239;2294;10755;2249;4070;9353	-
GO:0045786	negative regulation of cell cycle	0.122491	1.74463	0.00230415	0.154063	361	141	5888;983;6347;56241;647309;991;5629;7272;6657;3014;63967;10403;4751;699;990;3248;51514;672;55143;64061;1017;835;57405;8870;7026;1063;26001;10950;652;65123;322;675;891;11170;118471;2177;3087;3225;79733;29933;10457;2625;83666;10769;5347;1763;23376;3623;4303;339345;28984;604;90381;1739;4683;57662;83540;247;51053;51143;5311;9212;1032;79960;11130;3164;9700;11162;701;7023;54908;91603;10614;11073;1499;5…	-
GO:0035924	cellular response to vascular endothelial growth factor stimulus	0.236508	1.87215	0.0103306	0.155364	63	16	1634;7412;57608;147372;8829;2549;3273;7423;301;57556;5606;3164;5156;5159;3593;4495	-
GO:0050951	sensory perception of temperature stimulus	0.302071	1.74592	0.0219561	0.156404	28	17	6335;4914;2898;2047;27185;134;7852;59335;796;56925;8989;114781;22911;6010;94233;6387;4923	-
GO:0009225	nucleotide-sugar metabolic process	0.27693	1.79306	0.0101626	0.15773	36	14	2673;5238;957;124872;7360;1798;2592;23483;4351;54187;6675;7264;2762;10020	-
GO:0034612	response to tumor necrosis factor	0.142066	1.80952	0.00409836	0.157939	238	69	6364;7412;7057;114769;6347;2634;7114;427;7805;83483;837;970;6360;672;355;834;7128;4217;3576;7538;10537;55504;7846;6198;9076;9705;2625;6352;81858;2643;58191;929;2633;3373;3875;55512;6850;6355;2950;60401;958;22954;55022;79092;1393;2635;7189;92610;330;965;7188;79444;1545;260434;6363;55914;9971;1432;1524;335;54469;6362;152138;29108;331;6357;7157;1687;27086	-
GO:1990868	response to chemokine	0.20076	1.80086	0.00814664	0.160521	92	29	6364;10563;6347;3627;27347;2921;6360;81704;3576;729230;11240;2920;54209;6352;2829;5473;7852;1235;9034;6355;1237;9353;1236;57007;6363;1524;6362;1233;6357	-
GO:1901987	regulation of cell cycle phase transition	0.121101	1.79479	0.0021097	0.161487	401	175	5888;9787;994;54443;9032;983;6347;56241;991;5629;7272;6657;3014;51433;63967;10403;699;990;51514;672;6241;55143;6595;1017;8317;835;2068;57405;8870;1063;51412;65123;322;675;891;10537;56892;11170;118471;2177;51147;286053;29933;7480;10457;83666;10769;5347;6790;1763;23376;4303;6240;5889;28984;90381;1739;301;55781;4683;57662;83540;3373;8444;51143;8556;5311;9212;1032;4291;79960;11130;9700;894;55193;5583…	-
GO:0008202	steroid metabolic process	0.127176	1.72814	0.00425532	0.162082	305	81	5618;10826;1555;79799;427;5629;6799;3158;11001;341;3156;6696;5562;337;19;6713;1558;9420;27122;866;336;222545;79154;412;5205;64137;1589;23780;64801;3422;3490;5444;7364;1385;7533;2099;3157;2494;93517;1557;51700;7365;114876;133;10449;1548;6817;80270;114881;57540;51170;27329;23461;340895;403313;8431;8856;1583;51144;7367;7536;476;5156;10720;1595;7436;8912;134429;3930;8435;84650;1545;54982;1586;9971;26…	-
GO:0042092	type 2 immune response	0.271342	1.81016	0.00963391	0.162973	41	24	6778;383;972;3566;3456;729230;3142;1893;2625;3606;604;301;282618;430;3569;3440;10538;114548;80762;5590;5914;91543;3620;9655	-
GO:0006814	sodium ion transport	0.146606	1.81169	0.00847458	0.167526	221	56	6335;5318;6446;57030;27347;10050;26504;29850;57282;7402;154;6535;8671;10991;6530;288;60482;41;200010;6534;133308;23171;246213;6554;479;6536;10246;159963;7533;6583;1739;196527;57835;65267;285195;10479;496;6328;284111;259232;5311;6340;6569;83959;81539;83697;9058;9963;476;525;55089;7226;81832;6527;23439;2922	-
GO:0035456	response to interferon-beta	0.301552	1.82287	0.0223577	0.169232	32	11	340061;10581;117854;4938;3456;55337;8519;10410;801;7098;9641	-
GO:0015711	organic anion transport	0.115617	1.7153	0.00225734	0.170483	427	91	11000;10630;29015;634;7057;387775;3764;53919;11309;11001;57030;10050;29957;8564;5562;646486;57282;10550;123264;64116;6535;353189;9121;8671;2172;6508;10991;30814;4763;28234;8501;6582;6534;366;5205;23428;387601;6198;9056;246213;5321;6554;6578;6567;6536;10246;114571;159963;84062;5320;5468;552;5999;10559;133418;1579;89874;6583;83447;225;23204;51700;9194;134;301;5243;57835;2170;1814;6514;284111;6850;8…	-
GO:0019932	second-messenger-mediated signaling	0.13318	1.8121	0.00869565	0.173596	313	103	6690;6364;799;1907;7412;7057;3764;117;767;3708;5140;186;4544;5562;29850;4773;10486;920;3357;3576;729230;916;1672;2770;54209;801;1385;3747;51196;23551;552;2494;2829;2904;3358;57211;168620;201191;2633;8844;133;23576;7852;1235;3375;51643;6850;9034;5311;7320;2986;375346;81285;1237;287;5156;7226;10316;5024;5159;64805;90550;1236;22953;2740;4761;57007;187;1902;2358;719;79625;3651;6444;1524;1233;2281;282…	-
GO:0070269	pyroptosis	0.2798	1.82525	0.0258964	0.173655	36	17	3429;2634;837;834;54209;2633;284110;115362;2635;22861;29108;1687;6737;839;3002;338321;51074	-
GO:0045787	positive regulation of cell cycle	0.122785	1.69012	0.00428266	0.174968	302	117	9787;994;64151;983;25970;1894;991;5629;9493;51433;10592;10403;699;990;51514;51203;6241;55143;4212;8317;1618;998;675;891;153241;54892;118471;6198;131870;6886;79733;286053;7480;23397;6790;6240;5889;10051;28984;301;7039;1663;1814;3373;8444;9918;51143;55512;8556;7320;811;9212;150465;10635;22954;58525;10370;1977;255324;9700;5159;894;10755;55835;80174;8678;56979;6755;6990;255374;84250;57082;9099;9525;9…	-
GO:0097305	response to alcohol	0.145059	1.84567	0.00433839	0.175872	246	64	6690;5888;7412;983;2;3158;117;1446;6446;7048;27347;3248;6279;672;2059;5562;19;3558;1141;6000;5579;4615;7298;2770;6198;6554;9076;3490;1385;3747;552;5999;1036;2904;3779;55915;929;978;10270;113;114881;6480;1814;8431;6340;6648;130;1393;2550;10287;4129;9353;1236;142;9400;109;1545;210;2155;6363;114131;1499;2796;3371	-
GO:0015849	organic acid transport	0.120432	1.69985	0.00449438	0.176269	340	100	11000;10630;29015;634;7057;3764;53919;11309;11001;57030;8564;5562;646486;10550;123264;6535;9121;2172;10991;30814;4763;222962;28234;8501;6582;6534;366;5205;23428;6198;9056;246213;5321;6554;6578;6567;6536;114571;159963;84062;5320;5468;552;5999;133418;1579;89874;6583;225;23204;9194;134;301;5243;2170;1814;284111;6850;83758;222642;5319;8431;7200;8660;5244;729330;81539;9058;9963;157724;55089;2550;25518…	-
GO:0006063	uronic acid metabolic process	0.412155	1.82992	0.00808081	0.176404	15	9	79799;55347;6652;7364;7365;51181;7367;10720;7366	-
GO:0018149	peptide cross-linking	0.331748	1.6911	0.0291667	0.177306	22	13	7057;6698;7053;301;3849;2312;79625;7051;1832;2162;6704;2125;10347	-
GO:0010038	response to metal ion	0.120476	1.70571	0.00457666	0.177345	348	83	7412;84557;983;7057;91683;1894;3158;7222;5009;51760;27347;79901;221184;2067;29957;6279;3786;5562;4773;4494;64116;7134;5066;5122;10628;7518;728294;288;4496;342618;5111;5599;7846;9076;7252;801;144402;1385;3747;553115;27345;2244;4208;3779;929;169026;4891;113;7139;664;22872;284111;4501;55512;4489;5311;811;6569;7031;6648;9058;1393;265;6861;7226;360;4048;1373;140576;4129;6857;84560;8912;142;27132;4495;…	-
GO:0010876	lipid localization	0.111121	1.68469	0.0045977	0.17748	458	83	11000;389668;29015;634;7057;1401;10877;64240;26154;3764;53919;11309;80833;11001;3929;4023;57088;341;63924;10351;6696;5562;646486;337;6293;19;6713;123264;2172;336;30814;23460;28234;388931;58488;57488;6582;118471;366;5205;64137;23780;54209;6198;158747;5321;64801;6554;6578;147323;27141;4833;5444;114571;5320;5468;1579;440026;89874;10938;225;114876;196527;23344;301;5243;9641;2170;114881;3690;57540;107…	-
GO:0009410	response to xenobiotic stimulus	0.125196	1.83643	0.00215983	0.177529	409	119	120;1562;983;7057;64240;1555;27284;3764;6799;3158;11309;117;5009;7048;10;2948;3786;1549;5562;19;4773;1558;5579;5122;340485;1063;10628;336;4914;2018;3357;6530;1429;28234;6750;51684;5111;116285;79762;2329;7298;348158;6198;8412;2944;6554;7364;1385;2567;143;4208;7098;9293;1557;7172;5243;7852;1548;4837;6817;2947;3690;1814;26050;7320;811;8856;13;2950;6569;7021;9049;3673;6648;7367;874;1393;265;476;9;100…	-
GO:0141060	disruption of anatomical structure in another organism	0.183809	1.70175	0.016	0.177762	93	23	388646;2634;729;3078;85236;383;1113;3080;400830;4615;84659;727;4277;3273;1671;5320;2633;117159;731;3151;6850;5551;115362	-
GO:0042330	taxis	0.114813	1.6943	0.00649351	0.178237	433	160	6364;10563;1907;7412;7057;6347;7114;1901;3929;3627;59352;23767;1839;27347;2921;6279;6360;1113;347733;972;9420;55079;8829;652;3148;2549;3576;729230;2247;5872;692094;11240;727;1672;2920;54209;2047;158747;7060;1130;3273;10457;6288;409;57715;6352;10584;58191;7423;2829;196527;301;5473;7852;1525;80270;10371;3690;5154;57556;6278;6480;1235;6850;9034;5319;6355;811;284;3673;1237;2045;3164;5156;646960;7226;…	-
GO:0030431	sleep	0.321709	1.67971	0.0403226	0.178797	22	15	4544;1141;3606;134;2691;142;135;1392;8087;114781;5729;1437;153;5730;3060	-
GO:0071103	DNA conformation change	0.1845	1.66959	0.0287908	0.180281	87	30	5888;5985;51659;7153;5983;2068;8940;3148;3087;10721;1763;4173;92675;301;4683;1663;10146;164045;56897;116447;89797;9400;10923;84083;3149;4172;7520;92797;4361;5984	-
GO:0009308	amine metabolic process	0.172421	1.67191	0.0180361	0.181081	107	26	6999;7412;6819;113451;27284;6799;3176;83933;8564;169355;285671;1141;222962;2861;9056;6611;2625;5409;2643;222236;6817;1814;6620;6870;7200;6303	-
GO:0048678	response to axon injury	0.187466	1.67373	0.0293501	0.182365	81	25	9315;983;3776;23767;1719;118812;6696;2896;337;5122;4914;9856;2247;2043;54209;7143;664;8428;6648;8634;4693;64805;56963;3371;7305	-
GO:0072594	establishment of protein localization to organelle	-0.126992	-1.83942	0	0.185174	408	115	4074;51079;51172;617;8546;9776;10574;1408;665;10953;22885;30000;3717;56478;56947;137735;23514;57506;9141;9679;54543;80208;10425;23511;23787;25813;345611;9131;7545;6396;7855;9409;10368;25836;4000;7015;7203;10856;11267;22863;26515;3840;7175;347;120892;27429;51555;54832;3920;58477;10456;728489;5469;55294;196294;4792;5190;84315;9531;26520;5830;10469;439;55187;8878;24141;26519;950;23230;9520;27092;537…	-
GO:0001667	ameboidal-type cell migration	0.109871	1.61311	0.014433	0.189114	409	80	1634;10563;1907;306;54443;634;7057;57608;7114;147372;1000;5629;1839;7048;186;100506013;2896;5217;5613;374969;5308;55466;11235;7026;8829;998;3357;4763;652;59;5340;6781;2247;3964;5872;3273;5286;116844;2625;7291;10769;1793;286204;57715;9124;397;5468;4208;114757;57124;6667;28984;301;3849;7481;10371;3690;57556;23603;3373;2066;6286;811;1003;5606;7264;8660;958;284;3673;5216;79899;3164;6239;7076;2719;107…	-
GO:0001945	lymph vessel development	0.270548	1.61082	0.0458333	0.189132	29	7	10630;147372;5629;7026;2247;3964;57493	-
GO:0045229	external encapsulating structure organization	0.121222	1.65757	0.0107759	0.189626	307	106	4060;4316;10630;84168;11095;23213;57326;25975;2620;5033;149371;4325;64116;2068;4312;9622;54507;8313;1300;6624;2824;4763;5340;7448;140766;8434;1295;1301;11096;4643;5468;11107;146206;4358;28984;3249;7143;4314;3549;3690;4320;64066;124056;3936;55512;3915;4322;131149;4323;51144;388697;4148;5156;1306;2294;7373;10609;11005;1520;255631;30001;858;64147;1545;170692;2670;79625;170689;170691;4239;10549;1303;…	-
GO:0032615	interleukin-12 production	0.206982	1.60771	0.0542797	0.189954	62	24	7057;7805;7097;959;353514;409;7098;201633;6850;8767;958;149233;7189;961;1236;3593;3329;6363;1432;177;27086;3603;10859;3146	-
GO:0140253	cell-cell fusion	0.201427	1.61746	0.0416667	0.190207	62	20	928;3627;30816;5738;135228;4773;3566;577;54209;963;11096;1793;10938;389827;8912;9644;170689;7305;1432;92304	-
GO:0050673	epithelial cell proliferation	0.106068	1.59826	0.0110865	0.190714	425	100	6690;634;7057;57608;6347;6778;2138;5629;6657;23213;100506013;6788;135228;2896;5613;1992;7128;9420;3486;11235;7026;8829;55679;998;3357;4763;652;1749;3148;6774;675;7538;2247;3142;55366;23421;3851;1295;1893;2267;7060;9076;195814;7480;116844;2625;54959;7291;57804;4781;6352;8013;5468;2099;4208;57560;7423;11202;6667;28984;8626;1739;3249;3849;7039;79084;3549;3690;10765;3373;3915;374;4323;6934;8660;284;8…	-
GO:0051321	meiotic cell cycle	0.123746	1.61922	0.0184426	0.190843	273	59	5888;994;256126;81930;991;4603;7272;3014;51433;10592;10403;4751;7153;9232;5000;81626;84930;1017;1618;7283;675;644186;55810;285498;2177;151246;150365;55706;8468;23397;5347;6790;400629;128153;339345;440822;5889;10051;27175;83447;283677;147872;339834;4683;83540;9918;1164;164045;171483;347688;55329;7320;811;151648;10635;11130;171484;84690;9700	-
GO:0044772	mitotic cell cycle phase transition	0.111808	1.65333	0.00647948	0.191056	406	156	9787;994;54443;9032;983;6347;991;7272;9833;5218;51433;63967;10403;699;990;51514;672;1033;2059;84930;6241;55143;6595;890;1017;8317;835;2068;57405;10460;8870;57695;1063;51412;65123;891;10537;11170;118471;6198;286053;29933;7480;10457;801;10769;5347;6790;4781;4303;6240;5889;28984;90381;1739;301;5243;55781;4683;83540;3373;51143;79831;8556;1164;5311;9212;1032;79960;11130;1977;9700;894;901;55193;55835;6…	-
GO:0006260	DNA replication	0.120875	1.59516	0.0193133	0.191185	267	76	5888;983;647309;5985;51659;25939;990;5000;51514;672;5983;890;64061;1017;6282;8317;157570;57695;998;374393;5427;675;5111;7083;389643;79733;5558;56953;22891;57804;10721;1763;4781;4173;6240;92675;604;90381;11198;5001;3978;4678;4683;57662;1663;1854;23594;25842;283899;63901;79596;51053;56897;5763;58525;79960;11284;116447;80174;142;5980;9400;84083;91603;11073;55159;8099;4172;7465;80198;92667;7157;92797…	-
GO:0006949	syncytium formation	0.198569	1.61338	0.0497018	0.191326	66	21	928;3627;30816;5738;2067;135228;4773;3566;577;54209;963;11096;1793;10938;389827;8912;9644;170689;7305;1432;92304	-
GO:0031099	regeneration	0.136218	1.59234	0.0411523	0.191454	191	39	9315;306;928;7104;983;688;6657;59352;51156;5738;1719;6696;2896;337;890;336;124872;9856;5340;7448;2043;5111;7298;9076;7480;6790;4781;8013;133;301;7143;84525;4837;3549;389827;2066;3936;8428;8431	-
GO:0050866	negative regulation of cell activation	0.131869	1.58901	0.0206612	0.192338	200	81	928;634;7805;55024;57045;10461;383;2896;868;3558;972;7128;3566;81542;30814;3456;652;3142;2267;54209;10457;23240;3623;5320;114757;201633;604;1739;221395;301;56253;146722;84959;3549;5154;3559;282618;284021;10288;5156;6693;170692;64115;284467;3149;55824;64844;7305;9306;11326;2241;430;149041;135;83593;145581;10859;3146;5322;8530;1269;7356;1051;3123;3440;114770;5592;5788;9750;10077;1268;8993;25807;273…	-
GO:0048771	tissue remodeling	0.142308	1.62023	0.0333333	0.192608	169	49	634;1901;186;6696;1200;3558;6694;154;7128;54849;59067;29887;4763;7107;5340;729230;55366;7060;3273;10457;5468;9607;169200;3574;4208;3606;7879;84959;3549;3690;3375;390259;6850;4323;7076;4693;7189;10609;2149;3593;4883;3488;51384;1499;7166;1621;1943;7157;9545	-
GO:0060249	anatomical structure homeostasis	0.125006	1.59865	0.0145228	0.192673	253	59	56667;23554;64081;4907;1901;12;27347;6696;1200;154;317719;64116;7128;54849;29887;4763;7414;7107;729230;9069;7846;55812;9076;92211;286204;4781;9607;169200;3574;2103;128338;4588;7879;583;8861;1525;65267;84959;3549;3690;3375;4585;6850;3915;1003;25937;7031;167691;22954;284;64072;1001;4693;7189;7373;145226;158046;2149;54903	-
GO:0040013	negative regulation of locomotion	0.119139	1.64802	0.0123967	0.193294	327	133	1634;10563;7057;6347;23213;186;23613;5217;374969;972;3486;55466;11235;3204;7026;8829;6910;4763;652;7414;6774;6781;7168;2247;2043;8519;8434;11240;727;1265;3273;2625;57826;89795;256130;57715;80312;397;5468;4208;114757;55435;28984;134;7481;10371;57556;6480;8473;23603;247;9863;79595;811;8428;3621;57522;57561;10370;7076;4070;9353;1545;25932;3488;55558;9241;23598;2796;1524;2041;7454;199;3065;5607;56477…	-
GO:0006109	regulation of carbohydrate metabolic process	-0.16406	-1.8442	0.00190114	0.193602	171	75	5163;6714;863;2646;51763;10499;2819;5165;5223;5507;5563;10891;3643;5071;207;2203;2932;553;5465;9104;5663;5506;55657;6097;4142;83667;1642;2852;10295;160;27232;1609;7262;2642;11091;339123;9759;5366;5566;23178;2822;51341;229;51422;79660;1407;90007;57103;84912;6794;208;8445;3037;9370;950;2875;5155;89801;221937;3607;283871;201163;140710;3973;23417;32;10269;572;402;5581;51085;54541;51547;57521;28964	-
GO:0071402	cellular response to lipoprotein particle stimulus	0.26013	1.59963	0.0357895	0.193653	33	10	928;4023;19;10628;4615;64137;54209;5468;55512;6850	-
GO:0048857	neural nucleus development	0.207758	1.63239	0.0346939	0.193964	62	55	1152;1141;998;2247;284612;11240;59345;801;3747;4781;7533;9118;4129;3212;64770;8655;9919;9143;10971;9215;220;5810;6271;7080;1267;3211;515;2254;522;3309;4204;170302;7531;2746;429;22933;7707;79109;3753;8929;10409;1386;838;84623;387;1340;80264;401;60;445582;4155;4722;84630;93986;10427	-
GO:0106030	neuron projection fasciculation	0.342845	1.63707	0.0387597	0.194907	20	6	4685;55079;8829;2043;55118;4897	-
GO:0051347	positive regulation of transferase activity	0.116574	1.6205	0.010661	0.194927	320	131	55437;100133941;5618;7057;1894;22974;991;5629;5985;63967;4751;7048;337;5983;920;972;154;51438;11235;10892;91947;336;3357;4217;2247;2043;205428;5111;5920;56892;8312;54209;5558;5899;10006;801;5347;353514;6352;79618;9607;7098;3937;28984;10979;23531;3690;4683;5154;4931;5319;9212;5606;958;149233;2688;284;57561;79092;92335;255324;55011;11284;5159;7189;894;51719;57515;1236;3593;1062;6363;25849;7164;9405…	-
GO:0002263	cell activation involved in immune response	0.123867	1.63979	0.011236	0.195304	299	139	26253;306;634;6778;3441;8809;3929;3122;100431172;2067;3598;1113;2896;3558;972;3956;10892;3566;930;59067;3456;4615;6774;729230;3142;56892;54209;3716;959;2625;84542;8013;51111;3606;604;301;4683;54518;1235;100141515;3936;51744;6850;282618;284021;3452;57102;6284;8767;958;149233;7374;2294;3446;6693;2922;9111;3593;2623;3329;4064;6363;6814;7158;7305;55846;1524;2241;430;8729;149041;29108;7157;8723;9156;2…	-
GO:0032102	negative regulation of response to external stimulus	0.113476	1.63369	0.00461894	0.195436	394	107	10563;928;634;7057;114769;6347;7114;55872;2;4907;25939;149095;6696;383;135228;2896;3558;58985;9258;64116;7128;8870;4938;710;81542;8829;9470;325;9856;5627;6774;5340;7538;2247;7448;2043;11240;3805;727;10475;4277;54209;3273;2625;6288;10769;409;57715;81858;5468;9607;2244;134;583;7143;84959;10371;26146;5154;57556;6480;1814;3559;147945;6850;133060;91662;9212;1003;2950;3818;8634;23005;5156;2294;6693;110…	-
GO:0015837	amine transport	0.164904	1.62249	0.0465587	0.195624	105	29	91683;57153;51760;8564;1113;10550;1141;5579;10991;2865;8501;6582;366;246213;84062;552;5999;9607;23204;134;1814;7200;1861;81539;6861;2550;6857;5021;9900	-
GO:0034109	homotypic cell-cell adhesion	0.169159	1.60004	0.0446809	0.195856	96	27	10630;928;634;1048;5318;81542;7414;288;388931;1829;2267;3716;6352;2244;10627;1525;84959;3690;375033;6850;54825;5156;1824;64805;170692;2623;6814	-
GO:0046486	glycerolipid metabolic process	-0.131728	-1.85468	0.00181818	0.19586	373	109	139189;285848;3636;55500;80736;57406;660;7069;83394;2712;80157;84803;8776;949;9588;3628;3706;5293;79718;1154;2166;30837;8396;84649;9896;1609;283748;51573;21;3632;3633;7148;84947;23446;256987;22863;5106;79888;80055;8760;8733;8867;1040;23236;253430;27440;56261;7941;80339;8394;2822;56623;847;10524;151056;133121;128486;145447;171586;55294;25979;122809;8871;9107;55650;57104;5155;5290;472;283871;11343;…	-
GO:0070661	leukocyte proliferation	0.114981	1.62498	0.0171306	0.196038	335	99	100133941;7412;5618;1401;6778;3441;931;7048;970;81704;57045;383;868;4773;3558;972;1141;7128;10892;930;3615;59067;30814;3456;4615;4763;652;729230;916;3087;54209;3578;11148;1265;959;10457;23240;944;6352;22806;5320;3574;4208;3606;604;1439;1739;301;56253;3549;6480;3559;6850;6355;2950;3452;8660;8767;958;10288;149233;3446;4693;6693;7189;8440;1604;4829;57829;3593;4883;10451;3329;4064;4690;6363;64115;149…	-
GO:0032637	interleukin-8 production	0.189325	1.64191	0.0373444	0.196184	78	22	1401;7097;3929;972;336;4615;6774;408;307;5861;10392;7098;929;23586;301;7100;51744;6850;5319;23005;2149;965	-
GO:0009266	response to temperature stimulus	0.144848	1.62641	0.0182927	0.197335	162	84	1410;51316;6335;7057;3158;3627;5562;1006;154;55466;126393;4914;3357;4763;56892;2898;4277;2047;11080;162514;3310;27185;134;7852;80196;2766;7226;5024;158297;30001;440498;3329;7341;9481;11168;34;94241;51022;59335;10569;155;796;57468;6327;3320;3351;440275;545;56925;8989;1149;22911;3326;4804;6010;51393;9451;3066;3479;94233;26973;4067;6387;3988;4923;7351;153;3301;4137;63982;7350;27344;3297;7415;1616;22…	-
GO:0006882	intracellular zinc ion homeostasis	0.252011	1.57989	0.0560166	0.197797	34	13	6279;4494;64116;4496;169026;4501;4489;148867;25800;84560;4495;4499;91252	-
GO:0043062	extracellular structure organization	0.116174	1.58048	0.0218818	0.199625	306	104	4060;4316;10630;84168;11095;23213;57326;25975;2620;5033;149371;4325;64116;2068;4312;9622;54507;8313;1300;6624;2824;4763;5340;7448;140766;8434;1295;1301;11096;4643;5468;11107;146206;4358;28984;3249;7143;4314;3549;3690;4320;64066;124056;3936;55512;3915;4322;131149;4323;51144;4148;5156;1306;2294;7373;10609;11005;1520;255631;30001;858;64147;1545;170692;2670;79625;170689;170691;4239;10549;1303;1307;70…	-
GO:0060191	regulation of lipase activity	0.194366	1.57525	0.0445736	0.200949	63	24	653145;341;337;336;3357;3702;115727;6352;552;2099;27329;5319;636;5156;5159;1902;344;22925;389;5322;5330;8698;116519;2261	-
GO:0009451	RNA modification	-0.160269	-1.79362	0.00189753	0.202035	170	54	25917;27304;54502;55226;64118;80324;81605;127253;285381;79068;23070;27079;51605;54888;54802;55783;55250;123263;29960;79693;57379;8846;55178;6636;25962;54522;117246;56986;6301;9589;55623;93587;129450;54920;55687;84881;79979;56931;79691;6633;16;114049;3028;54482;131965;91801;23210;387338;79922;63892;11180;152992;55621;10436	-
GO:0018205	peptidyl-lysine modification	-0.156712	-1.77369	0.0119522	0.204179	162	64	5563;57337;10891;2624;4015;84148;84193;9189;23408;10055;196541;3054;57609;26054;6418;11315;84075;84695;5970;10401;387893;29072;54552;10445;196483;25895;284058;54472;64135;11091;27351;8467;9759;114799;1725;8985;10919;10524;10514;57178;93624;55683;26276;1387;51230;387787;5371;9188;254013;201163;6804;23410;825;26168;100507650;399818;493861;5351;23210;7917;28999;10155;79594;55902	-
GO:0034470	ncRNA processing	-0.12534	-1.80128	0.00366972	0.204457	407	218	22894;26610;4809;51013;55661;63899;64852;83732;85395;92345;120379;23405;25821;51531;55726;6218;8850;9790;115939;118460;144233;23016;51490;55035;55756;55798;7040;8575;11224;115708;158234;26995;317781;51637;55124;6428;84549;10438;10813;10940;201164;29063;29081;54059;55695;55813;9221;161829;25983;51654;54974;55140;7737;163589;54433;60528;65095;79707;84705;8886;153443;57604;6165;6839;79050;81627;8737…	-
GO:0043112	receptor metabolic process	-0.217209	-1.74795	0.0134875	0.205878	67	16	8934;5190;5830;1020;1889;5045;20;54894;7405;2530;9737;22853;22876;8898;1509;125058	-
GO:0016052	carbohydrate catabolic process	-0.159487	-1.75499	0.00763359	0.206374	154	36	339123;84750;3938;9759;5566;51341;229;4125;51422;79660;9942;3073;57103;950;221937;3607;201163;4758;5236;2530;83440;2710;572;402;51085;5226;4126;54541;5834;26007;5211;2584;57521;28964;2538;5837	-
GO:0002683	negative regulation of immune system process	0.102548	1.55943	0.0197802	0.206526	468	141	722;634;7057;6347;6778;9173;7805;2;25939;149095;55024;11074;3598;57045;10461;383;2896;868;3558;972;9258;7128;3204;3566;4938;710;9470;325;9935;336;55365;30814;3456;4763;652;7107;729230;3142;55366;11240;3805;727;2267;54209;1265;10457;7291;10769;23240;7430;3623;409;5320;5468;9607;7098;23547;201633;2633;604;134;1739;221395;301;56253;146722;53347;84959;3549;3375;3559;147945;6850;133060;282618;9212;145…	-
GO:0140546	defense response to symbiont	0.116052	1.5642	0.0233051	0.208103	295	70	388646;3429;3441;3434;2634;3764;7097;3627;25939;340061;11074;9582;10581;27350;197259;834;117854;7128;7728;4938;64108;59067;3456;4615;3433;3687;55337;8519;10475;4277;10410;1130;83666;255520;7098;89870;23586;2633;9641;10379;26146;664;60489;10146;6675;8638;282618;5551;115362;3452;4686;84871;958;149233;22954;7726;2635;22861;3446;6693;7189;4829;653808;164668;3593;6036;8678;9755;200316;4690	-
GO:0005996	monosaccharide metabolic process	-0.142005	-1.7619	0.00189036	0.208448	248	97	10090;10499;230;2819;5165;5223;23516;29940;51738;10891;7167;2526;3643;5071;5162;207;2203;27294;8402;2027;4886;5465;9104;3636;55657;6097;83667;2821;1642;80146;10295;226;2517;27232;4122;1609;23324;130589;11091;22934;5106;84750;8534;9563;347;5366;5566;2822;468;1468;229;23038;231;4125;9942;1407;3073;90007;57103;84912;467;9446;6794;208;8445;9370;10327;57818;2875;5290;221937;2539;3607;283871;89792;1407…	-
GO:0032602	chemokine production	0.167379	1.56153	0.0309278	0.208635	94	32	9173;7097;3929;4023;972;3566;4938;4615;2865;27159;727;54209;7291;3574;7098;3606;247;6850;2950;8767;22954;85480;55914;9971;177;29108;199;27086;5607;3569;161882;3146	-
GO:0071241	cellular response to inorganic substance	0.122767	1.55952	0.024948	0.208676	219	53	5888;84557;91683;1894;51760;27347;221184;29957;3786;5562;4773;890;1017;4494;64116;7518;288;4496;342618;5599;7846;9076;144402;1385;3747;4208;113;4314;664;1663;284111;4501;55512;4489;5311;811;6569;9058;1393;6861;7226;6857;84560;8912;142;27132;4495;4499;4761;8437;8678;210;25932	-
GO:0044091	membrane biogenesis	0.196562	1.55473	0.0583501	0.20912	60	12	93099;1000;4034;4038;221035;57132;9935;288;23180;6281;116238;165324	-
GO:0001819	positive regulation of cytokine production	0.102004	1.56444	0.0174292	0.210288	466	103	4060;26253;7057;9173;147372;7805;8809;23213;7097;3929;4023;100431172;340061;672;834;3558;920;8710;972;117854;10892;3566;4938;91947;336;59067;23601;3357;4615;3148;6774;729230;2865;3702;27159;916;23180;57493;3805;5861;727;54209;3578;11148;959;2625;6288;7291;10392;353514;8013;3574;7098;89870;3554;929;201633;23586;28984;3606;301;56253;9641;7481;247;7100;10146;51744;6675;6850;27179;282618;5319;91662;3…	-
GO:0007346	regulation of mitotic cell cycle	0.0990861	1.5291	0.0152174	0.213126	469	173	157313;9787;994;54443;9032;983;6347;25970;991;7272;51433;63967;10403;4751;699;990;51514;51203;672;84930;6241;55143;4212;6595;1017;8317;835;2068;57405;8870;1063;51412;10950;998;652;65123;675;891;10537;11170;118471;2177;6198;6886;286053;29933;7480;10457;4288;10769;5347;6790;4303;6240;5889;28984;604;90381;1739;301;7039;55781;4683;83540;1814;3373;51053;51143;55512;8556;1164;5311;9212;1032;150465;7996…	-
GO:0007229	integrin-mediated signaling pathway	-0.184396	-1.805	0.0176817	0.213315	107	30	8174;3694;7409;683;83706;967;7294;2533;2268;3913;25;8515;1490;4627;2316;57343;2530;667;3682;3655;27040;3693;8751;3685;5781;83605;3675;3680;9564;22801	-
GO:0072527	pyrimidine-containing compound metabolic process	0.172668	1.53014	0.0663984	0.214102	79	23	4913;9582;27350;1633;957;55;7083;7298;56953;4833;80312;6240;29922;1807;978;1854;60489;50808;7374;79178;1373;164668;200316	-
GO:0006282	regulation of DNA repair	-0.151049	-1.77378	0.0037037	0.215433	200	60	24144;387893;29072;4862;9577;23514;54799;5582;78990;83443;8607;93973;10445;5591;605;10856;165918;55693;26122;7515;2255;6879;6944;4798;10524;57103;8914;29117;93624;25;2140;7468;5371;6603;83444;4255;6878;23201;55929;26168;6598;80314;1660;55257;1025;86;6873;55611;6597;5531;8464;10459;6604;10155;54929;51547;10039;1161;9025;54386	-
GO:0006690	icosanoid metabolic process	0.153839	1.53067	0.0509554	0.215557	114	27	1907;1562;1555;7097;158833;3248;1549;199974;834;972;1558;2944;5321;552;1579;145482;1557;301;1548;247;6850;5319;2950;525;8605;255189;4048	-
GO:0030865	cortical cytoskeleton organization	0.214637	1.54725	0.0416667	0.215775	50	29	54443;114793;1894;23136;5872;7430;1739;2036;3936;811;10015;29109;23433;382;8826;128239;2037;391;5879;9475;3551;27183;91010;6242;7429;10788;5048;5341;5881	-
GO:0033865	nucleoside bisphosphate metabolic process	0.152229	1.53232	0.0456522	0.215802	115	26	6999;27284;6799;3158;11001;3156;5161;54988;8876;134526;79877;116285;9200;348158;84532;9060;3157;10157;55711;84693;6817;123876;8459;10380;23597;51144	-
GO:0031579	membrane raft organization	0.281816	1.53295	0.0715706	0.21723	25	13	4034;91663;23180;6281;1739;858;374887;857;81035;5788;2013;10347;4118	-
GO:0031348	negative regulation of defense response	0.121009	1.53467	0.0375	0.217473	241	77	634;7114;55872;2;4907;25939;149095;383;2896;3558;58985;9258;64116;7128;8870;4938;710;9470;325;6774;7538;3805;10475;4277;54209;2625;6288;10769;409;81858;5468;134;26146;3559;147945;6850;133060;91662;9212;1003;2950;23005;2294;6693;11005;9111;142;3593;5624;2358;3082;80263;284467;9971;11326;1432;335;116379;152138;313;3428;135;197358;405;6737;7525;84166;145581;7010;10859;7534;1398;23170;26058;388581;58…	-
GO:0043409	negative regulation of MAPK cascade	-0.155533	-1.68843	0.0116959	0.280755	144	59	11006;200734;3276;54106;78986;5291;2305;4771;1942;5071;859;5470;5997;55885;9479;10253;1847;5037;1843;27330;259;5716;1844;80279;2852;2874;3476;5801;9270;10636;2048;2122;54900;5770;10048;142679;4221;7345;5300;3976;171389;467;401265;25;26191;245928;9370;1848;10385;650;5795;201163;23410;5580;1849;11314;4609;221496;3480	-
GO:0006839	mitochondrial transport	-0.146478	-1.65495	0.0171429	0.290968	169	54	54978;5663;596;11194;56993;599;6548;92014;51079;665;83733;51629;8326;9141;54543;7263;23787;25813;9131;51522;26515;5366;54977;54946;3954;728489;203245;81894;26520;51312;7352;91689;10469;26519;400916;10105;57380;117145;347411;89941;2729;90580;26517;9026;10651;6576;1678;79751;8604;10452;572;10948;79594;80024	-
GO:0031163	metallo-sulfur cluster assembly	-0.28618	-1.64731	0.041841	0.293589	28	16	10101;150274;27247;7498;9391;200205;51218;2395;57128;64210;9054;27158;57019;112812;10539;64428	-
GO:2001057	reactive nitrogen species metabolic process	-0.197571	-1.66525	0.0235756	0.295102	73	32	2185;5740;10365;340481;3643;9314;207;4846;5465;9104;4843;435;3717;6697;64757;2717;1727;51070;80777;51078;3043;113277;10333;1906;5025;9057;706;384;7442;1543;64581;493	-
GO:0140053	mitochondrial gene expression	-0.152614	-1.65812	0.0111524	0.296188	156	89	25821;285367;28977;51264;55173;9801;2617;5188;64949;84545;26995;29093;65993;7019;84300;84769;6472;29088;51654;10884;60488;60528;65005;2309;116541;124995;26589;54998;57570;10128;26164;51373;64978;90480;283459;54931;6832;85476;79828;133522;51021;64960;122704;219927;51081;55699;64979;9617;3035;54534;128308;64963;10352;80324;64981;3396;6183;708;54802;7818;28973;5442;8846;23107;51258;118487;51073;9692…	-
GO:0006997	nucleus organization	-0.155836	-1.66664	0.0167286	0.30485	136	41	64645;6683;7141;2852;9271;26038;7142;148362;4000;5819;7175;10783;50511;8467;255626;26108;57673;10524;22927;90780;5371;494551;80346;25909;57097;91782;80314;5119;5578;4926;10269;23198;79188;274;8882;26993;28996;10436;221496;5339;9025	-
GO:0006644	phospholipid metabolic process	-0.117694	-1.63444	0.0154739	0.30571	359	94	80157;84803;8776;949;9588;2879;3628;3706;5293;1154;161247;30837;8396;9373;9896;1609;283748;51573;9890;21;3632;3633;84947;23446;256987;22863;79888;80055;8760;8733;8867;9453;1040;23236;253430;27440;56261;7941;80339;8394;2822;56623;151056;10654;133121;128486;145447;171586;51477;25979;122809;8871;9107;55650;5155;5290;472;79644;283871;284486;114971;9807;20;55224;55326;55361;145567;7405;5580;90809;5487…	-
GO:1903008	organelle disassembly	-0.150652	-1.60848	0.0331384	0.330278	148	55	23197;292;5071;25793;65992;11315;51506;55139;23770;6683;9776;665;84749;162427;3396;3831;54543;9652;10533;345611;23647;7855;22863;3064;23008;27429;54832;10456;51368;10524;57103;23192;25898;55294;1513;55187;8878;57104;84164;55486;706;9927;27341;10645;10193;285636;7249;55520;51024;6720;57110;9821;84971;79594;79137	-
GO:0010257	NADH dehydrogenase complex assembly	-0.215914	-1.61434	0.0548204	0.330509	56	42	4535;4540;4541;25915;4709;4720;84233;80224;55967;4696;4700;57226;55572;6901;4536;4725;55863;29078;4706;51103;54539;4707;4722;90871;4705;126328;4702;55744;284184;51079;617;4713;4704;4694;79133;28976;4714;4708;374291;4715;25880;51295	-
GO:0002931	response to ischemia	-0.202731	-1.60015	0.03861	0.33627	63	30	56666;57492;11149;2853;5291;815;2185;24145;859;596;3684;599;5970;55328;23017;4602;9131;29904;7345;80315;10519;57103;8878;10105;5025;842;23172;23417;6654;6543	-
GO:0006520	amino acid metabolic process	-0.119811	-1.5662	0.019084	0.35372	280	93	55256;57470;7915;9945;4357;4846;4942;51520;6897;27165;339983;55699;586;11315;26227;3035;50507;80017;84706;2678;4843;10352;4482;138199;25973;435;5471;10295;51582;570;79731;27232;85300;10588;23498;131669;2572;790;256987;4594;2356;27034;143941;1644;36;4329;440;468;189;1892;200895;2639;8985;2109;51067;6301;8565;23438;51078;23395;3376;4143;130013;1497;8528;2730;2875;3067;3172;1503;9673;2687;5096;12368…	-
GO:0008213	protein alkylation	-0.202951	-1.57008	0.0490798	0.355659	58	24	84148;84193;196541;3054;387893;29072;283742;10445;196483;25895;284058;11091;8467;54496;10919;55683;51230;254013;10419;28989;399818;149281;3275;79091	-
GO:0018210	peptidyl-threonine modification	-0.174352	-1.55328	0.0424242	0.361361	88	26	1609;345611;790;4294;5591;25865;143941;8558;120892;51422;5594;5170;6794;2590;1020;57214;1116;6872;56288;114805;5580;22853;5578;57452;28996;57521	-
GO:0007029	endoplasmic reticulum organization	-0.170349	-1.57239	0.0364583	0.361523	97	46	80856;10328;55151;55627;23065;56926;57003;779;10890;196996;29927;8266;284361;375056;65055;83460;51062;51608;57698;22931;162427;51234;7905;79041;118813;63932;283820;120892;844;92840;5830;23420;439;10430;53407;80346;10345;6252;55831;55969;6449;84327;51016;7917;84522;79137	-
GO:0043161	proteasome-mediated ubiquitin-dependent protein catabolic process	-0.10495	-1.54118	0.0111524	0.365785	428	140	11011;147686;3077;54467;5683;5690;11065;23197;5071;5686;84101;131377;207;2295;23510;23640;25793;2932;5887;324;51377;5694;57630;65992;8405;84937;11315;25847;27252;5663;56658;10299;10956;55139;25853;26043;5716;116138;342897;6478;1642;84078;222235;25827;29882;79718;80176;9373;10425;1050;26270;29761;7126;117584;554251;10616;27351;8453;253980;5692;7345;8454;143941;406;80344;11146;120892;23008;23327;54…	-
GO:0048010	vascular endothelial growth factor receptor signaling pathway	-0.208591	-1.54484	0.0330739	0.368354	55	16	7409;5770;79652;10016;25865;2255;2887;8817;7867;558;3791;9146;64855;2277;9564;7410	-
GO:0098780	response to mitochondrial depolarisation	-0.324235	-1.55383	0.0639535	0.369707	19	9	9776;2874;54543;22863;27429;54832;8878;9927;79594	-
GO:0016051	carbohydrate biosynthetic process	-0.132373	-1.5729	0.0267686	0.371068	201	80	51763;64377;8708;9486;10090;135152;230;2819;5223;5507;23516;29940;3906;10891;7167;2526;3643;207;2203;2932;553;8402;8706;2027;338596;5465;9104;5506;55657;4142;5260;83667;8908;2821;1642;2852;160;27232;1609;30815;11091;5106;84750;5566;2132;23178;468;1468;229;231;79660;1407;84912;467;6794;208;8445;3037;9370;10327;57818;6484;2875;5155;89801;2539;3340;283871;140710;5236;3973;2530;200186;6576;92126;8604…	-
GO:0033627	cell adhesion mediated by integrin	-0.181801	-1.57746	0.0394477	0.372465	80	25	255743;9404;9270;80173;3694;83706;1399;3976;10519;3071;8631;6868;8515;5328;54997;1803;3682;3655;100;5054;3685;5781;3675;3680;22801	-
GO:0032984	protein-containing complex disassembly	-0.122436	-1.52318	0.0454545	0.393789	235	79	11344;196528;23197;27243;3643;2932;56203;9948;25851;324;6418;84643;9617;50810;5976;832;327;26100;29765;444;6683;7141;88;24144;10043;3396;65094;8775;2314;9798;3831;345611;55604;57701;822;29904;57192;22863;23122;84687;8867;255626;143244;29767;3920;10519;58526;64780;23064;23274;5830;26276;6840;5290;6603;9645;7111;1984;57724;167410;64601;91782;6598;7405;10297;59341;5119;6597;83743;10269;54541;9181;66…	-
GO:1902275	regulation of chromatin organization	-0.237191	-1.50821	0.0620155	0.408064	37	22	23133;6749;1859;55196;54737;29947;4297;84456;11011;23272;5253;55209;9739;9874;7175;9869;11177;57379;54784;57343;22880;10155	-
GO:0006790	sulfur compound metabolic process	-0.114922	-1.50996	0.0282486	0.412877	295	56	1468;189;2182;2639;442038;6822;3073;23553;10654;11041;64210;64780;128486;31;126792;4143;79369;10327;6484;9054;27158;2730;7849;9645;2817;3340;2687;89792;91227;9394;191;284486;197322;84068;83401;11019;2137;23417;10005;10965;2729;57019;32;6576;92126;137964;112812;4598;10539;390916;64428;2690;64579;55902;79586;23657	-
GO:0006353	DNA-templated transcription termination	-0.296647	-1.50045	0.0794297	0.415387	22	22	51585;30834;4150;284119;5430;80335;7978;7270;22803;80298;6606;51728;65125;57466;23211;29101;23064;54797;10419;1660;8458;10269	-
GO:0072348	sulfur compound transport	-0.20603	-1.49213	0.0819048	0.424944	51	30	10861;10560;29127;51000;55244;115111;284129;8140;84230;26266;283600;8402;206358;9120;56262;80736;6505;6520;6509;8884;1468;115019;6540;5172;1497;126321;6533;1836;124935;23657	-
GO:0016197	endosomal transport	-0.114626	-1.48594	0.0495413	0.42985	277	119	116986;1639;23317;25930;4218;58533;6272;64284;9230;9905;137492;253725;55353;738;7874;9185;9727;142685;23325;392;51209;6714;10890;23527;51361;9372;9779;11149;29911;30849;6811;85021;91056;128866;150368;4771;25963;144717;26000;27243;5071;10139;143187;55004;9907;155382;27065;644150;7813;23339;347517;51542;9527;9581;201475;88;54918;10043;112936;4645;10807;23011;5605;56850;9043;11151;28952;11267;22863;…	-
GO:0043113	receptor clustering	-0.199033	-1.47277	0.0711538	0.432904	54	20	3695;54434;8292;375790;8326;9270;56850;8174;9463;1399;975;1020;375323;5284;2316;23732;9093;1742;22871;23657	-
GO:0031400	negative regulation of protein modification process	-0.104355	-1.48021	0.0336634	0.433949	372	120	5071;79705;84101;859;1029;131377;207;2932;5470;5997;9636;324;5524;55869;6418;9104;91272;9479;10253;10507;11315;5663;575;8613;10217;1843;3984;84075;11122;23770;4142;55074;5970;10401;1408;80279;2874;5080;64793;26051;54552;9270;5582;9373;10625;10636;1609;9043;2048;54900;5591;5770;84335;10106;1399;22863;6895;142679;4221;6640;7345;143941;120892;6879;51422;55861;10196;10519;1407;10464;5170;1813;3071;64…	-
GO:0016311	dephosphorylation	-0.115332	-1.4665	0.0634921	0.438531	259	84	8725;11099;2203;2932;54434;5470;10076;23399;5524;5774;8897;91272;1847;8613;1843;3636;11122;163404;4659;53;1408;1844;80279;8776;118924;3476;5801;8555;26051;11266;9896;22870;9890;3632;3633;5770;10106;5496;9150;92370;142679;26095;8867;3064;5300;2822;56623;5793;3071;5800;23645;5495;23371;6794;26191;5536;8871;9887;9107;132160;5792;1848;23381;650;5795;285193;64077;114971;5580;90809;54935;5797;5784;9110…	-
GO:0090150	establishment of protein localization to membrane	-0.118075	-1.47347	0.0516605	0.440097	254	130	56851;6616;6726;8548;2039;22930;254887;4580;6745;79683;79720;112755;117177;158234;22883;80852;83597;353116;4864;65125;79568;11031;1956;23062;2534;3308;54557;637;4218;6734;9230;10328;137492;282679;9868;10434;23065;3745;55750;56926;57003;10890;25837;51763;64112;6727;29927;8266;128866;254359;284361;161176;26521;340481;10139;2064;8292;8851;90522;155382;27065;65055;83460;51608;3684;55625;56993;9581;51…	-
GO:0007034	vacuolar transport	-0.140512	-1.45843	0.0844037	0.448582	132	70	23585;26175;79720;1176;23557;55681;64145;84376;255738;30845;4864;2580;25930;6272;65082;7780;137492;738;142685;219931;51361;7782;29911;30849;57617;128866;22906;59284;79156;27243;5071;143187;27072;10042;155382;23295;23339;51542;9179;201475;4074;10368;11267;22863;120892;3482;4035;80700;9114;23274;26276;63910;27092;5660;245972;3916;57724;64601;91782;54899;5119;9737;55823;9392;55297;83547;9146;274;270…	-
GO:0032386	regulation of intracellular transport	-0.11412	-1.42913	0.0460653	0.475049	253	77	11315;3728;5663;8021;10956;2010;7295;128637;23209;4659;88;11132;29072;3717;23011;4947;5605;57506;7905;9141;23379;54888;56850;7545;55754;5770;57187;7175;80055;1778;347;5566;120892;5595;487;5594;22916;92840;975;79809;8934;51614;6794;9531;1020;9370;53407;55741;55051;3916;2316;51009;10079;5116;20;4607;55929;3059;2619;337867;6608;1660;5580;55823;9912;26119;5784;5350;4926;2621;22876;8898;5781;8882;2699…	-
GO:0002181	cytoplasmic translation	-0.137393	-1.41168	0.103448	0.476541	128	118	6209;3646;3192;7812;1981;440275;5315;6235;9045;10605;3184;51389;6167;10492;6191;6193;6168;6164;6128;6229;6129;6234;6201;6204;6228;6146;9147;10642;132864;6141;1968;389874;4904;6169;8667;6144;8531;1939;7555;51121;6154;6138;6203;8894;6217;8890;6130;6173;6133;6230;2107;24140;8562;85451;1967;6171;6136;6218;54505;11224;6159;6206;6222;6233;8669;6160;1983;2475;54956;64506;10480;57409;6165;6227;8661;8664;…	-
GO:0009595	detection of biotic stimulus	-0.227717	-1.438	0.0960452	0.478829	37	10	3105;3106;57115;10333;5795;706;2191;6608;64581;4671	-
GO:0031047	regulatory ncRNA-mediated gene silencing	-0.142791	-1.43038	0.0881226	0.480343	123	40	56339;5936;26523;10521;4849;51593;79727;23369;27136;56478;9271;51010;1656;192669;7015;56165;56915;6895;22916;54456;9931;3181;126374;91646;10658;55051;154197;25904;131405;23404;373863;1660;6923;23053;143689;10269;390616;23264;2332;23318	-
GO:0070849	response to epidermal growth factor	-0.20913	-1.41648	0.103586	0.480454	44	22	58533;678;90417;6777;51763;5076;2064;207;10458;1277;6997;790;7175;84687;5595;5594;5170;5469;5151;5781;8882;8837	-
GO:0016236	macroautophagy	-0.10513	-1.41181	0.0690299	0.484076	324	155	29979;4864;526;55102;64771;79876;9474;23232;27131;64127;79142;9517;10273;2475;26471;55254;58533;64419;65082;6885;8100;137492;2017;529;56893;137886;26249;6714;9538;23241;285180;51715;60673;64112;9779;1459;30849;550;56270;8408;128866;140775;23367;4077;523;5563;90070;27243;292;3565;5071;143187;207;25793;27072;83734;8851;155382;25851;5768;65992;83460;8897;23339;51506;5663;23545;81876;9179;26073;26100…	-
GO:0033028	myeloid cell apoptotic process	-0.220818	-1.41846	0.108384	0.484099	39	9	6868;9370;4282;80301;10296;2621;8314;7067;23657	-
GO:0006907	pinocytosis	-0.281536	-1.42144	0.104	0.485053	21	15	257364;51479;83871;112755;150696;27131;5538;1794;55198;10062;9261;55604;30844;7867;558	-
GO:0048193	Golgi vesicle transport	-0.110321	-1.43176	0.0566372	0.485698	284	78	347517;51542;81876;9179;9527;9581;10484;10564;10960;128637;201475;6683;55062;8775;9117;91949;160;9183;9321;9570;6396;22796;28952;55770;63932;9463;10016;80055;51272;3064;51226;55614;60412;120892;126003;54832;83696;100128327;51693;9135;55204;11345;57410;222068;340307;8934;51614;84364;6892;10228;23230;53407;10749;11070;123720;25839;57120;3916;10079;84068;7109;7405;2619;643854;10113;1453;374868;55297…	-
GO:0009299	mRNA transcription	-0.201907	-1.43846	0.0826772	0.486832	47	14	129685;7068;468;6879;22916;728;5469;6257;2316;6872;6878;83860;6873;6720	-
GO:0033500	carbohydrate homeostasis	-0.114348	-1.40274	0.0736434	0.490669	233	80	23516;240;51738;5563;57727;10891;1581;22841;55198;6927;7343;7776;3643;51167;859;207;5936;54976;6717;11315;1277;50507;56262;79727;83667;1408;2821;64710;2852;5080;56670;1050;1946;114;64478;2642;6194;5106;10804;1725;5566;2822;55107;1407;56652;10524;111;2626;6794;5894;9370;57818;2730;5290;221937;3172;3607;8840;2081;6598;2729;59341;8622;200186;81628;6597;51092;2621;572;5581;51085;653361;84522;5781;289…	-
GO:0044282	small molecule catabolic process	-0.098634	-1.37294	0.0831826	0.525054	355	91	138199;2712;4245;8578;949;219;30;57834;8310;10295;2166;6718;7263;10588;122970;1666;23498;130589;131669;2572;340665;57089;27034;5106;84750;57379;36;4329;189;1892;229;2639;6822;9942;2109;3073;57103;171586;5019;55268;132789;208;5830;4143;9370;10327;130013;8528;2875;3067;221937;79644;3607;9673;10999;254013;5826;5096;9784;123688;1384;197322;3948;384;51084;1593;23417;2530;3029;10005;219970;1543;32;3028…	-
GO:0032104	regulation of response to extracellular stimulus	-0.247589	-1.37536	0.135294	0.526732	27	16	1594;2693;4504;51738;80763;5465;8195;8805;4330;596;5582;7349;5469;6257;29937;2690	-
GO:0006289	nucleotide-excision repair	-0.154886	-1.38352	0.114068	0.531	82	37	7874;9274;1068;57492;84464;2071;5977;56949;196528;6117;84101;5887;8110;2966;4331;7508;57654;1642;29935;3981;605;7507;5423;10524;29117;2968;5886;6603;2072;6598;5422;86;5426;6597;83990;6604;1161	-
GO:0070528	protein kinase C signaling	-0.217889	-1.37562	0.132039	0.534055	35	19	8048;1608;56848;23544;566;148;9289;54986;26470;4142;10211;1609;9590;65266;387758;84059;5155;4157;5583	-
GO:0034698	response to gonadotropin	-0.250978	-1.378	0.125483	0.536579	27	16	2693;7490;4882;1909;6716;6715;4142;5069;1946;7049;2730;1906;7849;3973;2729;3675	-
GO:0048008	platelet-derived growth factor receptor signaling pathway	-0.187647	-1.36512	0.113852	0.537624	53	20	9678;2152;3717;10636;5770;7763;84159;347;4035;9860;64651;25;9370;5155;5795;80310;9026;9146;5781;9564	-
GO:0038179	neurotrophin signaling pathway	-0.210849	-1.35549	0.108159	0.555315	39	20	6272;4915;5526;6714;8036;66000;10253;627;11151;118813;84335;26999;57498;5894;4916;23191;6654;54541;5781;9564	-
GO:0010927	cellular component assembly involved in morphogenesis	-0.131682	-1.35017	0.115809	0.561598	124	37	128637;23315;29765;4624;64645;88;3880;10529;2314;9896;70;23122;5819;844;29767;4703;9172;54468;4621;64753;81569;1906;2817;7111;7138;20;825;346653;113622;5350;80206;79933;8898;58529;8837;5339;84691	-
GO:0007219	Notch signaling pathway	-0.1203	-1.34471	0.110708	0.568679	171	65	51107;51162;27255;388585;5664;6092;2624;65989;3714;51441;84667;9148;207;26160;4846;55897;56339;102;221336;4179;474;5663;6400;6909;79576;157285;3880;9794;81619;9270;57534;6928;80173;1050;83464;182;26508;10413;9139;4853;8470;2255;84934;3741;51341;189;55343;3993;5986;94;55294;4792;55662;57178;6868;650;23462;84441;54567;22848;5350;11060;92737;4854;64855	-
GO:0033013	tetrapyrrole metabolic process	-0.175119	-1.32412	0.149712	0.617634	57	27	645;81853;1352;5498;25974;4548;3163;1544;4779;200205;259;27102;51629;2395;1355;51522;171425;54977;402055;7389;8029;211;3162;5826;706;10058;1543	-
GO:0006766	vitamin metabolic process	-0.137564	-1.31991	0.142276	0.621777	110	52	119391;56603;6472;79001;8034;8277;8644;1594;4790;5641;2348;120227;27249;51588;686;81034;9227;25974;4548;7274;873;9104;55312;8566;57834;6017;10588;340665;2356;6573;8884;171425;200895;231;10196;5948;8854;80308;6121;9446;55163;10327;8029;5826;79581;1593;2729;2677;1543;6513;284439;51293	-
GO:0046434	organophosphate catabolic process	-0.10728	-1.31616	0.113462	0.624522	224	42	9759;23236;5566;56261;7941;51341;229;51422;151056;57103;133121;128486;145447;5150;55190;221937;3607;201163;3704;200035;5236;23417;83440;5580;8622;79077;23583;5151;402;100;22876;51085;54541;26090;390916;5211;2584;196463;57521;10908;28964;955	-
GO:0006302	double-strand break repair	-0.0996739	-1.31289	0.115385	0.625714	292	74	24144;29128;387893;64710;29072;9577;9985;23514;54799;29935;3981;78990;8607;93973;4171;25836;55345;5591;605;10856;157777;165918;55317;55693;26122;7515;283847;51341;5423;6944;83695;10519;10524;55218;8914;29117;23064;25;5536;2140;7468;22992;5371;56941;6603;4174;472;2072;64421;4255;55929;375757;26168;6598;7405;79035;80314;5422;55257;86;493861;55611;6597;5531;10459;83990;91419;6604;10039;5965;1161;589…	-
GO:0031929	TOR signaling	-0.117906	-1.2985	0.131429	0.627158	161	66	8131;8841;10542;23677;5314;7532;7874;84669;144577;58528;6714;140775;23367;5563;57600;5567;729438;10000;207;23387;51520;55004;79727;1978;2152;389541;6199;83667;84433;84803;84219;1609;9675;6396;117584;6194;84335;10016;253260;406;5566;5595;3071;54468;6794;23274;7428;1497;5290;472;57559;201163;121268;5292;7249;90809;56834;55611;10269;2621;54541;57521;2768;79726;151556;93627	-
GO:0006308	DNA catabolic process	-0.225101	-1.30105	0.153846	0.627567	29	13	1776;84893;9104;51542;9131;9941;64802;1773;472;1677;1777;58511;3669	-
GO:0015980	energy derivation by oxidation of organic compounds	-0.0959306	-1.30288	0.137363	0.630135	308	136	1351;1743;2110;388753;4706;538;55829;6472;8801;89;10476;341947;51103;54539;5836;637;83943;9167;2475;26471;4707;4722;6622;80219;4705;126328;4702;9377;23596;2992;863;205;2108;4504;51142;51763;131474;1352;2819;5507;4723;5504;57017;10891;163702;3565;3643;5162;84277;9945;207;2932;498;513;1544;8802;11315;2271;23369;4697;4843;51542;5506;790955;92014;10131;27089;51079;5260;539;56181;8908;4713;5256;83733;…	-
GO:0072665	protein localization to vacuole	-0.149535	-1.29158	0.158859	0.631186	82	38	25930;6272;10542;137492;23677;55788;144577;30849;22879;59284;207;27072;55004;155382;51542;9179;389541;4074;51172;8546;345611;10368;11267;22863;54832;3920;975;84315;55187;8878;950;23230;27092;3973;54899;9146;27091;8943	-
GO:0009141	nucleoside triphosphate metabolic process	-0.104526	-1.30516	0.124542	0.631965	241	107	4626;4706;526;669;89;10476;1841;29789;5214;54539;5901;670;2475;26471;4707;4722;4705;126328;4622;4702;56848;956;387712;863;205;51715;230;2819;5223;4723;523;5563;10891;5169;5313;7167;3565;3643;84277;2203;498;513;2027;5465;9556;4625;5663;790955;4624;51079;539;2821;4713;4832;226;4704;4967;506;518;57089;64802;790;4694;339123;9759;5566;57673;120892;51341;168537;229;51422;9551;203;57103;30968;4621;517;1…	-
GO:0104004	cellular response to environmental stimulus	-0.0957458	-1.30697	0.111531	0.634886	320	81	5600;642658;64710;85453;1642;40;5138;9577;23514;5269;4836;3981;6494;7132;79073;3694;57192;8772;10413;25836;84236;10856;55693;9020;3659;358;7507;2822;468;5595;79823;231;83695;1407;22927;3954;2885;6794;9531;208;131890;2002;6326;1387;5290;80131;1936;472;51499;10746;6337;2072;706;8795;163859;10692;6872;842;138162;4157;375757;825;4311;7442;2729;5422;59341;5580;10010;2022;144715;10269;572;6422;6513;918…	-
GO:0043543	protein acylation	-0.136185	-1.29202	0.157996	0.637726	105	40	5563;10891;2624;51126;90070;340481;2932;57609;8260;6418;11315;84779;55625;55226;4967;4836;79844;7994;51114;29801;8467;114799;406;10865;10524;84287;10514;5495;93624;85459;9425;1387;5371;9188;84289;201163;25921;7917;28999;55902	-
GO:0010469	regulation of signaling receptor activity	-0.144467	-1.28642	0.176353	0.638753	87	17	55294;6868;122809;5328;1906;27092;151647;54413;6872;152;5580;5054;653361;27091;1742;254263;22871	-
GO:0043279	response to alkaloid	-0.140617	-1.28338	0.168067	0.639282	92	39	6507;779;9343;4152;4986;1816;221935;8128;1815;2185;598;1788;6529;29072;840;23514;5582;79041;10014;6505;114;790;8772;7052;84687;6263;10919;1813;5536;6546;1020;27092;2912;8683;7442;9455;7384;5581;3480	-
GO:1901264	carbohydrate derivative transport	-0.146411	-1.27833	0.162963	0.646056	84	19	10257;6573;9619;91869;55343;84912;9154;85019;63910;5660;80131;55974;84068;6565;10237;56172;114789;2538;284439	-
GO:0031365	N-terminal protein amino acid modification	-0.229326	-1.21374	0.239544	0.657423	23	15	10988;8850;55733;23173;79612;15;51126;8260;84779;4836;254042;5495;1387;28989;149281	-
GO:0071867	response to monoamine	-0.153582	-1.21766	0.228571	0.658386	67	29	83855;23385;1816;1815;5313;9630;285242;5071;5142;54331;2932;27065;6715;6548;55328;200909;6505;7052;5566;120892;1813;111;25;9370;10419;2316;9177;51617;493	-
GO:0072523	purine-containing compound catabolic process	-0.111491	-1.21439	0.19337	0.661491	145	28	9759;5566;51341;229;51422;57103;128486;5150;55190;221937;3607;201163;3704;200035;5236;23417;83440;8622;5151;402;100;51085;54541;390916;5211;2584;57521;28964	-
GO:0051054	positive regulation of DNA metabolic process	-0.0972569	-1.26986	0.13578	0.663463	284	69	4862;9577;23514;51010;54799;79991;80351;5582;8607;93973;10445;7126;5591;605;7203;10856;165918;55693;7349;11177;25865;26122;7515;8467;2255;5595;6944;7037;8741;4798;5594;10524;57103;8914;29117;3181;2140;7468;5155;5371;56941;6603;11124;472;83444;4255;23201;55929;5395;6598;79035;80314;1660;55257;5580;86;6597;10459;80169;5609;6604;10155;4609;54929;10039;5982;9025;54386;3480	-
GO:1905475	regulation of protein localization to membrane	-0.110077	-1.21801	0.212066	0.663526	171	52	2064;207;54434;54550;598;8851;10551;102;3684;55625;2852;56947;4641;8326;9141;9270;56850;6505;2048;1399;65266;84687;29801;4035;10519;5170;81831;975;208;1020;8878;367;5290;2817;57214;2262;245812;116372;221914;25921;23732;9747;54471;9912;26119;51024;5581;5583;246329;493;3675;23657	-
GO:0042440	pigment metabolic process	-0.156498	-1.26366	0.168856	0.666485	71	23	4779;596;6909;200205;259;51629;2395;1355;51522;3938;54977;6121;402055;7389;1497;126321;211;3162;706;10058;4157;23682;23657	-
GO:0043467	regulation of generation of precursor metabolites and energy	-0.121161	-1.26609	0.184906	0.666929	129	70	11182;2645;3795;387;5741;8850;1346;51548;6521;3588;84300;538;55829;6472;89;9167;2475;26471;6622;56848;23596;863;205;51142;51763;131474;2819;5223;5507;5563;10891;163702;3565;3643;207;2203;2932;5465;11315;5663;4697;4843;51523;5506;10131;7262;2642;339123;9759;1347;5566;23178;51341;229;51422;79660;57103;208;8445;10105;5290;89801;254013;201163;59341;402;51085;54541;57521;28964	-
GO:0009743	response to carbohydrate	-0.103689	-1.26094	0.149338	0.667444	218	24	2137;5068;2081;6598;2729;3552;389692;8622;6597;51092;2621;572;6720;5581;84327;64581;51085;653361;84522;5211;5127;57521;8891;3480	-
GO:0042060	wound healing	-0.0855904	-1.21834	0.184261	0.668731	409	58	2626;57175;2814;5754;6868;3043;5894;5328;977;26276;6484;5155;55330;1906;3162;5290;3172;3705;5493;10672;3084;4627;7103;2316;2191;8840;91782;3848;5068;152;5119;2677;5580;667;3552;5578;558;89781;3791;8858;3693;7035;2621;3346;5581;64581;51330;5054;3685;58529;8837;2768;83481;5339;9162;2065;23657;7410	-
GO:0007215	glutamate receptor signaling pathway	-0.171722	-1.2073	0.249027	0.669002	48	29	2776;2893;2901;116443;2914;6376;2534;9456;2899;3745;23385;5354;2902;2185;54550;8851;2906;2897;2903;6505;116444;23236;80315;2900;2912;23732;9455;2891;2332	-
GO:0006925	inflammatory cell apoptotic process	-0.232209	-1.20067	0.231373	0.669785	23	13	55829;2693;64127;3665;5291;1029;1234;5293;3661;356;80301;10269;23657	-
GO:0097300	programmed necrotic cell death	-0.171888	-1.25207	0.210101	0.670892	51	16	8326;9131;8772;10616;3661;253430;356;171389;79065;10105;3705;706;192111;285973;9181;8837	-
GO:0032526	response to retinoic acid	-0.132979	-1.24923	0.188571	0.672167	102	59	1620;171023;6532;7475;8648;9464;2042;2263;205860;5727;1592;1911;56603;5753;6899;81029;3485;55172;339479;9227;952;388553;11211;5076;7483;346673;57795;2185;6258;11344;9314;2707;2932;1512;1277;130497;6909;8324;51079;10626;4602;10413;358;27429;3482;7037;7478;8854;6257;7075;5754;23064;7584;472;54997;6720;54332;3199;54929	-
GO:0072001	renal system development	-0.0889258	-1.19516	0.214801	0.67302	322	67	182;26508;8772;10413;25836;84159;65266;7827;1286;4853;1644;2255;26108;358;120892;3976;5455;231;847;11174;8854;5800;8642;1948;23371;3913;5754;3037;90780;9370;1497;4072;6382;5155;1906;7849;650;9784;201163;9350;80310;842;4824;8842;384;4091;4311;6608;4774;6492;79810;221322;11020;10269;23210;162;4854;6422;7917;28999;8837;4609;3675;5175;84662;55959;11064	-
